# Supplementary material for: The gut microbiota features and the application value in predicting recurrent risks for gallstone patients who underwent laparoscopic cholecystectomy
Source: mSystems. 2025 Jul 25;10(8):e01760-24. doi: 10.1128/msystems.01760-24 (PMC12363225; doi:10.1128/msystems.01760-24)
Supplement: File S1 — Clinical characteristics. [file msystems.01760-24-s0001.xlsx]

## Sheet: 横排 (2)
group	Sex	Age(yrs)	Weight(kg)	Hight(cm)	BMI	Smoking habits	Stone quantity	Obstruction?	Infection?	Pathologic evaluation	Stone composition	Recurrent?	time to recurrent(months)	WBC	TBIL	DBIL	ALP	ALT	AFP	CEA	CA19-9	Serum total cholesterol	post-surgery diarrhea	post-surgery abdominal pain
Gallstone	female	59	65	147	30.0801	no	2	obstruction	yes	Chronic cholecystitis	cholesterol	non-rec		7.98	19.1	5.6	111	24	4.4	1.03	69.1		diarrhea	no
Gallstone	male	72	70	172	23.6614	yes	2	obstruction	yes	Chronic cholecystitis	Bilin	recurrent	16	7.43	6.8	1.1	57	18	4.76	2.02	13.2		diarrhea	no
Gallstone	female	43	40	156	16.4366	no	2	non-obs	yes	Chronic cholecystitis	cholesterol	non-rec		10.47	109.1	51.8	181	64	2.36		488.5		diarrhea	no
Gallstone	female	41	60	162	22.8624	no	2	non-obs	no	Chronic cholecystitis	cholesterol	non-rec		7.1	7.2	1.5	87	13	1.9	0.58	12.5	6.26	non-diarr	no
Gallstone	female	46	50	158	20.0288	no	2	non-obs	yes	Chronic cholecystitis	Bilin	non-rec		4.9	26.1	4.3	37	23	2.94	1.72	7.4	6.69	diarrhea	no
Gallstone	male	66	66	168	23.3844	yes	2	non-obs	no	Chronic cholecystitis	cholesterol	non-rec		8.91	9.3	1.9	108	19	3.93	2.71	5	5.94	diarrhea	no
Gallstone	male	57			20.8	no	2	obstruction	yes	Chronic cholecystitis	Bilin	recurrent	15	4.95	8.7	1.6	77	19		0.41	1962	2.91	diarrhea	no
Gallstone	female	64	70	165	25.7117	no	2	obstruction	yes	Gallbladder surface erosion	Bilin	non-rec		3.39	16.5	3	71	30				6.35	non-diarr	no
Gallstone	male	68	60	170	20.7612	no	2	non-obs	no	Chronic cholecystitis	cholesterol	non-rec		5.64	32	6.4	69	16				3.96	non-diarr	yes
Gallstone	female	69	73	153	31.1846	no	2	obstruction	yes	Chronic cholecystitis	cholesterol	non-rec		7.45	76.1	28.6	225	33		3.64	0.8	5.76	diarrhea	no
Gallstone	female	57	56	155	23.3091	no	2	non-obs	no	Chronic cholecystitis	Bilin	recurrent	26	4.4	10	8.1	99	19	3.08	3.11	7.2	5.65	diarrhea	no
Gallstone	female	93	60	155	24.974	no	2	obstruction	yes	Chronic cholecystitis	Bilin	non-rec		5.64	14.3	2.9	67	28	2.49	0.72	29.8	4.48	diarrhea	no
Gallstone	male	45	115	172	38.8724	no	2	obstruction	yes	Chronic cholecystitis	cholesterol	recurrent	23	5.18	14	3	50	26	3.72	0.54	10.6	4.66	non-diarr	no
Gallstone	female	44	57	162	21.7193	no	2	non-obs	no	Chronic cholecystitis	cholesterol	non-rec		7.21	18	5.3	56	29	2.37		16.5	6.05.	diarrhea	no
Gallstone	female	43	65	164	24.1672	no	2	non-obs	no	Chronic cholecystitis	cholesterol	non-rec		5.78	13.2	3.3	164	27	3.02	3.29	0.8	6	diarrhea	no
Gallstone	female	58			18	no	2	non-obs	no	Chronic cholecystitis	cholesterol	recurrent	14	4.85	17.2	6.9	94	37			15.4	3.82	diarrhea	no
Gallstone	female	48	58	168	20.5499	no	2	obstruction	yes	Presence of RA sinus	cholesterol	non-rec		3.87	20.2	4.6	127	25	6.93	2.03	0.8	5.03	non-diarr	no
Gallstone	male	70			17							non-rec		6.96	18.4	3.1	62	33	2.57	2.66	7.6	6.76
Gallstone	male	56	69	170	23.8754	no		obstruction	yes	Gallbladder surface erosion		non-rec		7.98	20.6	4.1	99	19	1.86	1.93	10.9	4.55	non-diarr	no
Gallstone	female	48	51	158	20.4294	no	2	non-obs	no	Gallbladder surface erosion	Bilin	non-rec											diarrhea	no
Gallstone	female	63	81	163	30.4867	no	2	non-obs	yes	Gallbladder polyp	Bilin	non-rec		3.85	7.7	1.4	40	19	2.15	1.79	13.6	4.84	non-diarr	no
Gallstone	male	58	55	160	21.4844	yes	2	non-obs	yes	Gallbladder surface erosion	Bilin	recurrent	18	6.5	8.5	1.6	72	23	5.77	1.48	16.1	4.76	non-diarr	no
Gallstone	male	62	65	172	21.9713	no	2	obstruction	yes	Presence of RA sinus	Bilin	recurrent	14	8.25	18.3	3.4	85	25	3.45	3.3	9.3	5.86	non-diarr	yes
Gallstone	male	47	78	168	27.6361	no	2	obstruction	yes	Chronic cholecystitis	Bilin	non-rec		7.21	12.8	2.2	102	18	4.81	11.21	33.4	6.88	non-diarr	no
Gallstone	female	58	54	158	21.6311	no	2	non-obs	no	Chronic cholecystitis	cholesterol	recurrent	16	3.97	16.3	4.4	160	23	3.86	1.87	0.8	6.17	non-diarr	no
Gallstone	male	51	78	172	26.3656	no	2	non-obs	yes	Chronic cholecystitis	cholesterol	non-rec		5.25	12.6	4.2	198	35	2.01	1.58	4.9	3.12	diarrhea	no
Gallstone	female	56	65	158	26.0375	no	2	obstruction	yes	Chronic cholecystitis	cholesterol	non-rec		5.13	15.4	2.5	66	19	3.62	2.14	10.7	6.49	non-diarr	no
Gallstone	male	72	55	168	19.487	no		obstruction	no	Chronic cholecystitis	cholesterol	non-rec		11.06	45.1	21.5	315	106	3.27	2.05	0.8	3.51	diarrhea	no
Gallstone	female	64	45	150	20	no	2	obstruction	yes	Chronic cholecystitis	Bilin	non-rec		4.63	7.3	1.5	87	23	3.92	1.32	0.8	3.51	diarrhea	yes
Gallstone	male	75	70	165	25.7117	no	2	obstruction	yes	Chronic cholecystitis	cholesterol	non-rec		7.66	12.5	2.6	68	22	1.38	1.07	13	5.53	diarrhea	no
Gallstone	male	65	53	161	20.4467	no	2	non-obs	yes	Chronic cholecystitis	cholesterol	recurrent	13	5.77	15.3	3.1	106	23	3.51	2.95	28.6	5.59	non-diarr	no
Gallstone	female	34	52	150	23.1111	no	2	obstruction	yes	Chronic cholecystitis	Bilin	non-rec		4.95	15.7	5.4	140	24	3.55	2.6	15.4	6.4	non-diarr	no
Gallstone	female	73	60	150	26.6667	no	1	non-obs	no	Chronic cholecystitis	cholesterol	non-rec		7.12	11.3	2.2	59	29	1.75	2.45	5.3	8.03	non-diarr	no
Gallstone	female	46	53	158	21.2306	no	2	non-obs	no	Chronic cholecystitis	cholesterol	recurrent	17	5.19	22.4	8.2	205	184	3.5	1.75	0.8	4.07	diarrhea	no
Gallstone	female	60	55	163	20.7008	no	2	obstruction	yes	Chronic cholecystitis	Bilin	non-rec		4.68	16.3	2.5	52	24	3.49	0.7.	11.5	6.64	diarrhea	no
Gallstone	male	85	60	160	23.4375	no	2	obstruction	yes	Acute cholecystitis	cholesterol	non-rec		14.48	8.3	1.1	48	15	3.27	1.15	15.8	6.18	non-diarr	no
Gallstone	male	40	82	165	30.1194	yes	2	non-obs	yes	Chronic cholecystitis	Bilin	non-rec		10.82	9.6	1.7	71	76	5.6	3.2	11.3		diarrhea	no
Gallstone	male	47	84	168	29.7619	yes	2	non-obs	yes	Acute cholecystitis	Bilin	non-rec		5.57	22.2	7.2	100	24	2.49	1.22	12.6	6.54	non-diarr	no
Gallstone	female	61	85	162	32.3884	no	2	non-obs	yes	Chronic cholecystitis	cholesterol	non-rec		7.65	84.1	43.1	777	108		1.96	820.7	5.39	diarrhea	no
Gallstone	female	45	61	161	23.533	no	2	non-obs	no	Chronic cholecystitis	cholesterol	non-rec		5.38	12	2.7	98	24	3.48	2.78	10.6	4.05	non-diarr	no
Gallstone	male	61	70	169	24.5089	no	2	non-obs	yes	Acute cholecystitis	cholesterol	non-rec		17.15	31.8	9.4	97	57	2.45	1.21	1962	5.42	diarrhea	no
Gallstone	female	42	65	158	26.0375	no	2	non-obs	yes	Chronic cholecystitis	cholesterol	non-rec		7.19	15.7	3	53	23	3.45	1.95	7.3	4.98	diarrhea	no
Gallstone	female	42	53	155	22.0604	no	2	non-obs	yes	Acute cholecystitis	Bilin	recurrent	25	6.86	7.4	1.2	46	17	2.47	1.68	0.8	6.19	diarrhea	no
Gallstone	female	43	55	163	20.7008	no	2	obstruction	yes	Chronic cholecystitis	cholesterol	non-rec		6	14.9	3.2	92	147	4.8	3.95	141.7	6.49	diarrhea	no
Gallstone	female	59	60	150	26.6667	no	2	non-obs	yes	Chronic cholecystitis	cholesterol	non-rec		5.28	8.1	2	62	17	1.84	0.58	9.2	3.5	non-diarr	no
Gallstone	female	42	77	160	30.0781	no		non-obs	no	Chronic cholecystitis		non-rec		9.41	8.2	1.7	35	15	4.3	2.73	20.5	6.14	non-diarr	no
Gallstone	male	83	59	155	24.5578	no	2	obstruction	yes	Chronic cholecystitis	cholesterol	non-rec		4.75	14.3	2.5	68	23	2.08	1.39	21.8	21.8	non-diarr	no
Gallstone	female	45	57	165	20.9366	no	1	non-obs	no	Chronic cholecystitis	cholesterol	non-rec		5.8	10.9	2.1	1.41	24	2.38	2.17	13.5	4.64	non-diarr	no
Gallstone	male	57	64	170	22.1453	no	1	obstruction	yes	Chronic cholecystitis	cholesterol	non-rec		12.31	15.1	3.9	99	21	1.4	8.7		5.04	diarrhea	no
Gallstone	female	70	49	153	20.9321	no	2	non-obs	no	Chronic cholecystitis	cholesterol	recurrent	16	6.07	8.1	1.1	57	20			16.5	7.53	diarrhea	no
Gallstone	male	50	75	175	24.4898	no	2	obstruction	yes	Chronic cholecystitis	cholesterol	non-rec		9.6	18.3	6.7	124	24	3.14	3.03	119.5	2.36	non-diarr	no
Gallstone	female	51	62	165	22.7732	no	2	non-obs	no	Chronic cholecystitis	Bilin	recurrent	22	5.59	7.5	1	55	18	2.03	1.32	6.1	6.36	non-diarr	no
Gallstone	female	49	63	150	28	no	2	obstruction	yes	Chronic cholecystitis	Bilin	recurrent	26	6.52	18	3.6	60	51	2.11	1.9	223	3.9	non-diarr	no
Gallstone	male	68	72	172	24.3375	no	2	obstruction	yes	Chronic cholecystitis	cholesterol	recurrent	23	5.98	66	37.1	271	57	2.2	2.78	1.2	4.15	non-diarr	no
Gallstone	male	47	58	160	22.6562	no	1	non-obs	no	Chronic cholecystitis	Bilin	non-rec		4.89	11.9	2.4	116	35	2.56	2	12	4.76	diarrhea	no
Gallstone	male	55	56	170	19.3772	no	2	non-obs	yes	Chronic cholecystitis	cholesterol	non-rec		8.73	25.8	5.6	49	13	1.64	1.55	6	3.33	non-diarr	yes
Gallstone	male	48	76	175	24.8163	no	2	obstruction	yes	Chronic cholecystitis	cholesterol	non-rec		9.32	9.3	2	58	28	2.45	2.65	13.6	5.96	non-diarr	no
Gallstone	male	46	75	168	26.5731	no	1	obstruction	no	Chronic cholecystitis	cholesterol	non-rec		5.64	20.8	4.1	88	23	2.12	1.38	5.9	5.37	non-diarr	no
Gallstone	male	52	70	172	23.6614	no	2	obstruction	yes	Gallbladder adenomyomatosis	cholesterol	recurrent	14	5.63	13.7	2.6	85	32	2.2	1.65	15.9	5.94	non-diarr	no
Gallstone	female	65	57	165	20.9366	no	1	obstruction	yes	Chronic cholecystitis	cholesterol	non-rec		5.66	30.5	4.8	90	22	1.98	1.58	3.2	4.22	non-diarr	no
Gallstone	female	49	51	160	19.9219	no	2	obstruction	yes	Chronic cholecystitis	Bilin	non-rec		7.37	65.2	38.3	89	95	3.27	1.27	33.9	5.86	diarrhea	no
Gallstone	male	64	75	168	26.5731	no	2	non-obs	yes	Chronic cholecystitis	Bilin	non-rec		6.33	14.4	3.5	73	17	2.26	2.56	209.7	4.84	non-diarr	no
Gallstone	female	71	53	160	20.7031	no	2	obstruction	yes	Chronic cholecystitis	cholesterol	non-rec		6.15	10.6	2	7.4	25	2.7	1.82	0.8	6.33	diarrhea	no
Gallstone	female	48	55	172	18.5911	no	1	obstruction	no	Gallbladder adenomyomatosis	cholesterol	non-rec		8.18	9.8	1.5	67	23	4.61	0.93	6.7	5.87	non-diarr	no
Gallstone	female	55	59	160	23.0469	no	2	non-obs	yes	Chronic cholecystitis	cholesterol	non-rec		6.47	17.2	4.3	237	18	3.17	1.54	12.5	8.45	non-diarr	no
Gallstone	male	47	72	165	26.4463	no	2	obstruction	no	Chronic cholecystitis	cholesterol	non-rec		5.61	29.4	5.4	64	21	3.57	1.07	10.3	5.09	non-diarr	no
Gallstone	male	50	64	168	22.6757	yes	2	non-obs	yes	Chronic cholecystitis	Bilin	recurrent	13	5.98	14.8	2.7	86	23	2.38	2.47	0.8	5.32	non-diarr	no
Gallstone	female	42	46	135	25.2401	no	2	obstruction	yes	Chronic cholecystitis	cholesterol	non-rec		4.12	13.5	3.8	93	24				4.11	diarrhea	no
Gallstone	male	83	59	155	24.5578	yes	2	obstruction	yes	Chronic cholecystitis	Bilin	non-rec		5.48	11.1	2	53	20	3.762	32.5		4.62	non-diarr	no
Gallstone	male	77			20.2		2	non-obs	no	Chronic cholecystitis	Bilin	non-rec		13.3	17.2	2.8	75	26	1.56	2.97	16.8	5.88	non-diarr	no
Gallstone	male	44	72	172	24.3375	no	2	obstruction	yes	Chronic cholecystitis	cholesterol	non-rec		9.07	13.4	3.3	130	16	1.72	2.66	47.4	4.03	non-diarr	no
Gallstone	female	68	52	152	22.5069	no	2	non-obs	no	Chronic cholecystitis	cholesterol	non-rec		9.6	18.3	6.7	124	24	3.14	3.03	119.5	3.96	non-diarr	no
Gallstone	male	48	59	157	23.9361	no	2	non-obs	no	Chronic cholecystitis	Bilin	recurrent	16	5.76	83.1	49.8	196	233	2.86	1.52	65.2	6.34	non-diarr	no
Gallstone	male	42	61	160	23.8281	yes	2	non-obs	yes	Chronic cholecystitis	cholesterol	non-rec		5.09	59.1	24.4	245	424	4.98	1.81	34.6	5.01	non-diarr	no
Gallstone	female	51	65	160	25.3906	no	2	non-obs	no	Chronic cholecystitis	cholesterol	non-rec		4.64	17.8	3.3	63	30	3.54	0.74	3.4	5.24	non-diarr	no
Gallstone	male	41	82	170	28.3737	no	1	non-obs	no	Chronic cholecystitis	cholesterol	non-rec		7.21	11.2	2	51	17	3.17	1.71	0.8	5.32	non-diarr	no
Gallstone	male	70	80	170	27.6817	no	1	non-obs	no	Chronic cholecystitis	Bilin	recurrent	23	7.74	11.9	2.1	126	38	2.31	0.97	5	3.3	diarrhea	no
Gallstone	male	48	72	170	24.9135	no	2	obstruction	yes	Chronic cholecystitis	cholesterol	non-rec		8.2	15.2	2.7	66	31	1.89	1.96	0.8	5.29	diarrhea	no
Gallstone	female	59	75	155	31.2175	no	1	non-obs	no	Chronic cholecystitis	Bilin	non-rec		6.13	8.2	1.2	84	22	2.85	2.77	15.3	5.92	diarrhea	no
Gallstone	male	48	87	174	28.7356	yes	2	non-obs	yes	Chronic cholecystitis	cholesterol	recurrent	22	4.38	12	2	72	22	2.16	3.49	8.6	6.68	non-diarr	no
Gallstone	female	66	61	152	26.4024	no	2	non-obs	no	Chronic cholecystitis	cholesterol	non-rec		4.54	18.6	3.5	93	21	4.41	0.84	3.4	4.6	diarrhea	no
Gallstone	male	56	49	157	19.8791	no	2	non-obs	yes	Chronic cholecystitis	cholesterol	non-rec		7.39	20	3.3	114	30	2.5	3.09	8	5.43	diarrhea	no
Gallstone	female	55	56	167	20.0796	no	2	obstruction	yes	Acute cholecystitis	cholesterol	non-rec		4.34	21.1	4	210	17	1.54	0.08	16.9	4.73	diarrhea	no
Gallstone	male	45	72	172	24.3375	no	2	non-obs	yes	Chronic cholecystitis	Bilin	recurrent	28	12.26	13.7	2.8	64	21	1.74	0.66	4.9	5	diarrhea	no
Gallstone	female	42	86	161	33.1777	no	1	obstruction	yes	Chronic cholecystitis	cholesterol	non-rec		4.62	12.3	2.5	70	281	3.82	0.79	10.7	6.02	non-diarr	no
Gallstone	female	52	52	160	20.3125	no	2	non-obs	no	Chronic cholecystitis	cholesterol	non-rec		3.4	11.2	2	62	23	6.25	1.9	10.5	4.34	diarrhea	no
Gallstone	female	75	67	165	24.6097	no	2	non-obs	yes	Chronic cholecystitis	cholesterol	non-rec		7.11	11.2	1.6	56	39				6.29	diarrhea	no
Gallstone	male	51	62	165	22.7732	no	2	non-obs	no	Chronic cholecystitis	cholesterol	recurrent	23	5.9	8.5	1.7	101	18	2.06	1.02	3.9	4.24	diarrhea	no
Gallstone	male	39			22.7							non-rec		6.18	30.7	4.8	121	24	2.41	1.12		6.06
Gallstone	female	45			21.8	no						non-rec		6.85	15.1	2	101	25				6.22
Gallstone	female	46			20	no						non-rec		6.42	10.6	1.2	106	15				6.86
Gallstone	female	75	50	162	19.052	no	2	non-obs	yes	Chronic cholecystitis	cholesterol	non-rec		7.27	14.7	3	69	21	2.3	2.49	15.1	4.86	non-diarr	no
Gallstone	female	57	51	155	21.2279	no	1	non-obs	yes	Chronic cholecystitis	cholesterol	non-rec		8.48									diarrhea	no
Gallstone	male	44			21.7							non-rec		6.59	10.3	1.8	41	20	5.44	2.27	0.8	5.13
Gallstone	female	50			19.6	no						non-rec		6.17	16.9	2.5	154	56				6.73
Gallstone	male	46			19							non-rec
Healthy	female	40	54	160	21.0937	no
Healthy	female	77	60	154	25.2994	yes
Healthy	male	64	60	164	22.3081
Healthy	male	47	72	160	28.125	yes
Healthy	male	41	59	175	19.2653	no
Healthy	female	57	63	168	22.3214	no
Healthy	male	72	56	165	20.5693	no
Healthy	male	52	66	176	21.3068	no
Healthy	male	59	58	175	18.9388	no
Healthy	male	62	70	177	22.3435	no
Healthy	female	51	62	162	23.6244	no
Healthy	male	75	62	158	24.8358	no
Healthy	male	52	76	172	25.6896	no
Healthy	male	57	58	177	18.5132	no
Healthy	female	62	70	157	28.3987	no
Healthy	male	55	67	168	23.7387	no
Healthy	male	74	67	175	21.8776	no
Healthy	female	66	55	157	22.3133	no
Healthy	female	74	54	171	18.4672	no
Healthy	male	59	63	168	22.3214	no
Healthy	male	48	52	177	16.598	no
Healthy	female	55	54	154	22.7694	no
Healthy	male	48	49	167	17.5697	no
Healthy	male	55	65	155	27.0552	no
Healthy	female	46	52	163	19.5717	no
Healthy	male	40	48	174	15.8541	no
Healthy	female	62	56	159	22.151	no
Healthy	male	66	55	167	19.721	no
Healthy	female	46	67	164	24.9108	no
Healthy	male	49	48	176	15.4959	no
Healthy	male	65	62	176	20.0155	no
Healthy	female	45	57	169	19.9573	no
Healthy	female	60	58	156	23.833	no
Healthy	female	55	59	177	18.8324	no
Healthy	male	54	73	178	23.04	no
Healthy	female	49	61	164	22.68	no
Healthy	female	45	63	165	23.1405	no
Healthy	male	58	57	166	20.6852	no
Healthy	male	69	58	167	20.7967	no
Healthy	male	47	73	174	24.1115	no
Healthy	female	56	71	167	25.4581	no
Healthy	male	41	73	176	23.5666
Healthy	male	67	74	174	24.4418	no
Healthy	female	67	65	164	24.1672	no
Healthy	female	71	57	174	18.8268	no
Healthy	female	74	65	157	26.3702	no
Healthy	male	48	64	176	20.6612	no
Healthy	female	54	56	156	23.0112	no
Healthy	male	66	72	177	22.9819	no
Healthy	female	41			28
													17.5
