# Supplementary material for: The gut microbiota features and the application value in predicting recurrent risks for gallstone patients who underwent laparoscopic cholecystectomy
Source: mSystems. 2025 Jul 25;10(8):e01760-24. doi: 10.1128/msystems.01760-24 (PMC12363225; doi:10.1128/msystems.01760-24)
Supplement: File S2 — LDA scores in gallstone group. [file msystems.01760-24-s0002.xls]

Comparison	Taxa	Method	Group	LDA	P.unadj	P.adj	Significance
control - disease	k__Bacteria|p__Bacteroidota|c__Bacteroidia|o__Bacteroidales|f__Bacteroidaceae	LEfSe	disease	4.99794222681338	9.0609974841344e-08	1.09430406889845e-05	***
control - disease	k__Bacteria|p__Bacteroidota	LEfSe	disease	4.94032015244078	1.31568068395446e-06	7.8677704900477e-05	***
control - disease	k__Bacteria|p__Bacteroidota|c__Bacteroidia	LEfSe	disease	4.94031875800395	1.31568068395446e-06	7.8677704900477e-05	***
control - disease	k__Bacteria|p__Bacteroidota|c__Bacteroidia|o__Bacteroidales	LEfSe	disease	4.94029649328644	1.31568068395446e-06	7.8677704900477e-05	***
control - disease	k__Bacteria|p__Bacteroidota|c__Bacteroidia|o__Bacteroidales|f__Bacteroidaceae|g__Phocaeicola_A_858004	LEfSe	disease	4.71916471055305	0.000402584841940362	0.00914224311950645	**
control - disease	k__Bacteria|p__Firmicutes_D	LEfSe	control	4.56141400305747	3.44610866788639e-07	3.09115947509409e-05	***
control - disease	k__Bacteria|p__Firmicutes_D|c__Bacilli	LEfSe	control	4.56141400305747	3.44610866788639e-07	3.09115947509409e-05	***
control - disease	k__Bacteria|p__Firmicutes_D|c__Bacilli|o__Lactobacillales	LEfSe	control	4.53831424763732	4.75133948819394e-08	6.55684849370764e-06	***
control - disease	k__Bacteria|p__Proteobacteria|c__Gammaproteobacteria|o__Enterobacterales_A_737866|f__Enterobacteriaceae_A	LEfSe	control	4.53333318815546	0.0073494549330519	0.0806836013199876	ns
control - disease	k__Bacteria|p__Proteobacteria|c__Gammaproteobacteria|o__Enterobacterales_A_737866	LEfSe	control	4.51136705791346	0.0326626027710973	0.239170242332035	ns
control - disease	k__Bacteria|p__Firmicutes_A	LEfSe	control	4.47029770528444	0.012164028727626	0.12062449225195	ns
control - disease	k__Bacteria|p__Firmicutes_A|c__Clostridia_258483	LEfSe	control	4.47029770528444	0.012164028727626	0.12062449225195	ns
control - disease	k__Bacteria|p__Proteobacteria|c__Gammaproteobacteria|o__Enterobacterales_A_737866|f__Enterobacteriaceae_A|g__Klebsiella_724518	LEfSe	control	4.25698868542465	1.06969751497959e-07	1.19939833867087e-05	***
control - disease	k__Bacteria|p__Proteobacteria|c__Gammaproteobacteria|o__Enterobacterales_A_737866|f__Enterobacteriaceae_A|g__Klebsiella_724518|s__Klebsiella pneumoniae_718977	LEfSe	control	4.2544105849202	1.09659426596181e-11	2.81041444733641e-09	***
control - disease	k__Bacteria|p__Firmicutes_A|c__Clostridia_258483|o__Oscillospirales	LEfSe	control	4.22300978915783	0.0285376175071502	0.219727406900547	ns
control - disease	k__Bacteria|p__Firmicutes_D|c__Bacilli|o__Lactobacillales|f__Streptococcaceae	LEfSe	control	4.17130676613438	9.71665690556014e-06	0.000415040059251783	***
control - disease	k__Bacteria|p__Firmicutes_D|c__Bacilli|o__Lactobacillales|f__Streptococcaceae|g__Streptococcus	LEfSe	control	4.16814591108432	1.44581684516132e-05	0.000576398982270981	***
control - disease	k__Bacteria|p__Firmicutes_A|c__Clostridia_258483|o__Lachnospirales	LEfSe	control	4.13026324359614	0.0219722175735631	0.184943631384459	ns
control - disease	k__Bacteria|p__Firmicutes_D|c__Bacilli|o__Lactobacillales|f__Lactobacillaceae	LEfSe	control	4.11138844163989	1.40197308537845e-06	8.1133539198998e-05	***
control - disease	k__Bacteria|p__Firmicutes_A|c__Clostridia_258483|o__Lachnospirales|f__Lachnospiraceae	LEfSe	control	4.0838854755326	0.0289896302470788	0.221020966493975	ns
control - disease	k__Bacteria|p__Proteobacteria|c__Gammaproteobacteria|o__Enterobacterales_A_737866|f__Enterobacteriaceae_A|g__Enterobacter_B_713587|s__Enterobacter_B_713587 sichuanensis	LEfSe	disease	4.0204284778416	0.000181844518703026	0.00445788996817273	**
control - disease	k__Bacteria|p__Firmicutes_A|c__Clostridia_258483|o__Oscillospirales|f__Ruminococcaceae	LEfSe	control	4.01942868777173	0.043302493471558	0.295378985885836	ns
control - disease	k__Bacteria|p__Proteobacteria|c__Gammaproteobacteria|o__Enterobacterales_A_737866|f__Enterobacteriaceae_A|g__Enterobacter_B_713587	LEfSe	disease	3.98848151024369	0.0230441046488209	0.190512090967671	ns
control - disease	k__Bacteria|p__Bacteroidota|c__Bacteroidia|o__Bacteroidales|f__Bacteroidaceae|g__Phocaeicola_A_858004|s__Phocaeicola_A_858004 dorei	LEfSe	disease	3.94328657316929	0.00210878319888829	0.0317912357882822	*
control - disease	k__Bacteria|p__Proteobacteria|c__Gammaproteobacteria|o__Enterobacterales_A_737866|f__Enterobacteriaceae_A|g__Citrobacter_A_692098	LEfSe	control	3.93155459693165	3.56798581865068e-06	0.000172999096179982	***
control - disease	k__Bacteria|p__Firmicutes_A|c__Clostridia_258483|o__Lachnospirales|f__Lachnospiraceae|g__Mediterraneibacter_A_155507	LEfSe	control	3.86073862663083	5.67820825738452e-05	0.00186405813536397	**
control - disease	k__Bacteria|p__Firmicutes_A|c__Clostridia_258483|o__Lachnospirales|f__Lachnospiraceae|g__Lachnospira	LEfSe	disease	3.77551044255594	0.0360370196777216	0.253531032556206	ns
control - disease	k__Bacteria|p__Proteobacteria|c__Gammaproteobacteria|o__Burkholderiales_595427	LEfSe	disease	3.74239337754314	0.0107713651470893	0.113004848385253	ns
control - disease	k__Bacteria|p__Proteobacteria|c__Gammaproteobacteria|o__Burkholderiales_595427|f__Burkholderiaceae_A_595427	LEfSe	disease	3.74239337754314	0.0107713651470893	0.113004848385253	ns
control - disease	k__Bacteria|p__Firmicutes_D|c__Bacilli|o__Lactobacillales|f__Streptococcaceae|g__Streptococcus|s__Streptococcus parasanguinis	LEfSe	control	3.73851222295771	4.47541194432728e-06	0.000205868949439055	***
control - disease	k__Bacteria|p__Actinobacteriota	LEfSe	control	3.68919101542581	0.000900594838941167	0.0158398739319652	*
control - disease	k__Bacteria|p__Firmicutes_A|c__Clostridia_258483|o__Lachnospirales|f__Lachnospiraceae|g__Mediterraneibacter_A_155507|s__Mediterraneibacter_A_155507 torques	LEfSe	control	3.6728259956875	0.00548437408577544	0.0643069745743865	ns
control - disease	k__Bacteria|p__Actinobacteriota|c__Actinomycetia|o__Actinomycetales|f__Bifidobacteriaceae	LEfSe	control	3.65616587530818	0.0227015509637124	0.188548992726389	ns
control - disease	k__Bacteria|p__Actinobacteriota|c__Actinomycetia|o__Actinomycetales	LEfSe	control	3.65524572457994	0.000572950582378059	0.010556762908787	*
control - disease	k__Bacteria|p__Actinobacteriota|c__Actinomycetia	LEfSe	control	3.65321899177066	0.000627857895465498	0.0113775461057081	*
control - disease	k__Bacteria|p__Firmicutes_A|c__Clostridia_258483|o__Oscillospirales|f__Acutalibacteraceae	LEfSe	control	3.63356644232955	0.0220612804438541	0.184943631384459	ns
control - disease	k__Bacteria|p__Actinobacteriota|c__Actinomycetia|o__Actinomycetales|f__Bifidobacteriaceae|g__Bifidobacterium_388775|s__Bifidobacterium longum	LEfSe	control	3.48318402668661	0.0256138125282192	0.204110606232873	ns
control - disease	k__Bacteria|p__Firmicutes_D|c__Bacilli|o__Lactobacillales|f__Lactobacillaceae|g__Limosilactobacillus	LEfSe	control	3.47772942111393	9.22412184820367e-07	6.39977339595366e-05	***
control - disease	k__Bacteria|p__Firmicutes_A|c__Clostridia_258483|o__Lachnospirales|f__Lachnospiraceae|g__Blautia_A_141781	LEfSe	control	3.46848343165602	3.0723931555772e-06	0.000157482094888728	***
control - disease	k__Bacteria|p__Firmicutes_A|c__Clostridia_258483|o__Lachnospirales|f__Lachnospiraceae|g__Lachnospira|s__Lachnospira sp000437735	LEfSe	disease	3.37263637621318	0.0166929566980778	0.150488262896239	ns
control - disease	k__Bacteria|p__Firmicutes_A|c__Clostridia_258483|o__Lachnospirales|f__Lachnospiraceae|g__Enterocloster|s__Enterocloster sp000431375	LEfSe	disease	3.31378864254676	0.0105724468127233	0.112230589242755	ns
control - disease	k__Bacteria|p__Firmicutes_A|c__Clostridia_258483|o__Lachnospirales|f__Lachnospiraceae|g__Blautia_A_141781|s__Blautia_A_141781 faecis	LEfSe	control	3.28682540898576	3.30195051039412e-06	0.00016454720043464	***
control - disease	k__Bacteria|p__Firmicutes_D|c__Bacilli|o__Erysipelotrichales	LEfSe	control	3.26385734408955	3.71953465322495e-05	0.0013084010133109	**
control - disease	k__Bacteria|p__Firmicutes_C|c__Negativicutes|o__Veillonellales|f__Dialisteraceae|g__Dialister|s__Dialister invisus	LEfSe	control	3.23741771871502	0.0043474523340551	0.0569294123160209	ns
control - disease	k__Bacteria|p__Firmicutes_C|c__Negativicutes|o__Acidaminococcales|f__Acidaminococcaceae|g__Phascolarctobacterium_A|s__Phascolarctobacterium_A sp900545025	LEfSe	control	3.22807504491377	0.031036311412063	0.230079101955542	ns
control - disease	k__Bacteria|p__Firmicutes_A|c__Clostridia_258483|o__Lachnospirales|f__Lachnospiraceae|g__Eisenbergiella	LEfSe	control	3.14965052999122	0.00417909022312418	0.055127116619741	ns
control - disease	k__Bacteria|p__Firmicutes_D|c__Bacilli|o__Erysipelotrichales|f__Erysipelotrichaceae	LEfSe	control	3.14010879435667	4.09851293521643e-06	0.000193492952783639	***
control - disease	k__Bacteria|p__Firmicutes_A|c__Clostridia_258483|o__Oscillospirales|f__Oscillospiraceae_88309|g__Vescimonas	LEfSe	control	3.09752385512318	0.00049359042349578	0.010556762908787	*
control - disease	k__Bacteria|p__Firmicutes_D|c__Bacilli|o__Lactobacillales|f__Streptococcaceae|g__Streptococcus|s__Streptococcus anginosus	LEfSe	control	3.0813998831558	0.000168153779594165	0.00445788996817273	**
control - disease	k__Bacteria|p__Firmicutes_A|c__Clostridia_258483|o__Lachnospirales|f__Lachnospiraceae|g__Dorea_A	LEfSe	control	3.03148466014722	0.0307484079824875	0.229229938709783	ns
control - disease	k__Bacteria|p__Bacteroidota|c__Bacteroidia|o__Bacteroidales|f__Marinifilaceae	LEfSe	control	3.0232596888862	0.0108380393025473	0.113043270399825	ns
control - disease	k__Bacteria|p__Firmicutes_A|c__Clostridia_258483|o__Lachnospirales|f__Lachnospiraceae|g__Blautia_A_141780	LEfSe	control	3.00436477761375	0.0350141993495246	0.249773056103726	ns
control - disease	k__Bacteria|p__Actinobacteriota|c__Actinomycetia|o__Actinomycetales|f__Bifidobacteriaceae|g__Bifidobacterium_388775|s__Bifidobacterium gallicum	LEfSe	control	2.99263681702144	0.000566884660578144	0.010556762908787	*
control - disease	k__Bacteria|p__Firmicutes_D|c__Bacilli|o__Erysipelotrichales|f__Coprobacillaceae	LEfSe	control	2.98288626835455	0.00414868830479055	0.055127116619741	ns
control - disease	k__Bacteria|p__Firmicutes_D|c__Bacilli|o__Erysipelotrichales|f__Coprobacillaceae|g__Erysipelatoclostridium	LEfSe	control	2.98159821277214	0.00524091754921316	0.0618566189690027	ns
control - disease	k__Bacteria|p__Bacteroidota|c__Bacteroidia|o__Bacteroidales|f__Marinifilaceae|g__Odoribacter_865974	LEfSe	control	2.97496020283492	6.50195926274663e-09	1.16645149173675e-06	***
control - disease	k__Bacteria|p__Bacteroidota|c__Bacteroidia|o__Bacteroidales|f__Marinifilaceae|g__Odoribacter_865974|s__Odoribacter splanchnicus	LEfSe	control	2.97496020283492	6.50195926274663e-09	1.16645149173675e-06	***
control - disease	k__Bacteria|p__Proteobacteria|c__Gammaproteobacteria|o__Enterobacterales_A_737866|f__Enterobacteriaceae_A|g__Pantoea_A_680430	LEfSe	control	2.95447364496775	0.0185457959602111	0.162298331476189	ns
control - disease	k__Bacteria|p__Proteobacteria|c__Gammaproteobacteria|o__Enterobacterales_A_737866|f__Enterobacteriaceae_A|g__Pantoea_A_680430|s__Pantoea_A_680430 piersonii	LEfSe	control	2.95447364496775	0.0185457959602111	0.162298331476189	ns
control - disease	k__Bacteria|p__Firmicutes_A|c__Clostridia_258483|o__Oscillospirales|f__Acutalibacteraceae|g__Fimenecus	LEfSe	control	2.93637040360211	0.0281006542754056	0.218236250086916	ns
control - disease	k__Bacteria|p__Firmicutes_A|c__Clostridia_258483|o__Oscillospirales|f__Acutalibacteraceae|g__Fimenecus|s__Fimenecus sp000432435	LEfSe	control	2.92738643339584	0.0481389046245073	0.303391432174996	ns
control - disease	k__Bacteria|p__Firmicutes_G	LEfSe	control	2.89870192297452	0.0200732783398843	0.173132025681502	ns
control - disease	k__Bacteria|p__Firmicutes_G|c__Limnochordia	LEfSe	control	2.89525619146993	0.0174462591315256	0.154180240797817	ns
control - disease	k__Bacteria|p__Firmicutes_G|c__Limnochordia|o__DTU010	LEfSe	control	2.89525619146993	0.0174462591315256	0.154180240797817	ns
control - disease	k__Bacteria|p__Firmicutes_G|c__Limnochordia|o__DTU010|f__DTU012	LEfSe	control	2.89525619146993	0.0174462591315256	0.154180240797817	ns
control - disease	k__Bacteria|p__Firmicutes_G|c__Limnochordia|o__DTU010|f__DTU012|g__DTU012	LEfSe	control	2.89525619146993	0.0174462591315256	0.154180240797817	ns
control - disease	k__Bacteria|p__Firmicutes_D|c__Bacilli|o__Lactobacillales|f__Lactobacillaceae|g__Limosilactobacillus|s__Limosilactobacillus mucosae	LEfSe	control	2.88116303071434	0.000128948653426575	0.00367196641662341	**
control - disease	k__Bacteria|p__Proteobacteria|c__Gammaproteobacteria|o__Enterobacterales_A_737866|f__Enterobacteriaceae_A|g__Enterobacter_B_713587|s__Enterobacter_B_713587 kobei_713570	LEfSe	control	2.84909910674144	9.14969957272948e-08	1.09430406889845e-05	***
control - disease	k__Bacteria|p__Firmicutes_D|c__Bacilli|o__Lactobacillales|f__Lactobacillaceae|g__Lactobacillus|s__Lactobacillus gasseri_329736	LEfSe	control	2.83368431005161	0.0226461508770335	0.188548992726389	ns
control - disease	k__Bacteria|p__Firmicutes_A|c__Clostridia_258483|o__Lachnospirales|f__Lachnospiraceae|g__Copromonas|s__Copromonas sp900066535	LEfSe	disease	2.82313030428644	4.169202120257e-05	0.00143837473148866	**
control - disease	k__Bacteria|p__Firmicutes_A|c__Clostridia_258483|o__Lachnospirales|f__Lachnospiraceae|g__Copromonas	LEfSe	disease	2.78860841369985	0.00187716384894417	0.0290313098707401	*
control - disease	k__Bacteria|p__Firmicutes_A|c__Clostridia_258483|o__Christensenellales|f__CAG-74	LEfSe	control	2.71916056396007	0.0488824569951225	0.303391432174996	ns
control - disease	k__Bacteria|p__Firmicutes_D|c__Bacilli|o__Lactobacillales|f__Lactobacillaceae|g__Limosilactobacillus|s__Limosilactobacillus fermentum	LEfSe	control	2.70474766049665	0.0086658033612818	0.0936533206634913	ns
control - disease	k__Bacteria|p__Firmicutes_A|c__Clostridia_258483|o__Lachnospirales|f__Lachnospiraceae|g__Bariatricus	LEfSe	control	2.70128169729769	0.0239807993967322	0.196445452592409	ns
control - disease	k__Bacteria|p__Proteobacteria|c__Alphaproteobacteria	LEfSe	control	2.69953227819078	0.000169870613195251	0.00445788996817273	**
control - disease	k__Bacteria|p__Firmicutes_D|c__Bacilli|o__Erysipelotrichales|f__Erysipelotrichaceae|g__Clostridium_AQ	LEfSe	control	2.6976460725585	2.28967880164006e-05	0.000821536754028454	***
control - disease	k__Bacteria|p__Firmicutes_D|c__Bacilli|o__Erysipelotrichales|f__Erysipelotrichaceae|g__Clostridium_AQ|s__Clostridium_AQ innocuum	LEfSe	control	2.6976460725585	2.28967880164006e-05	0.000821536754028454	***
control - disease	k__Bacteria|p__Actinobacteriota|c__Coriobacteriia|o__Coriobacteriales|f__Atopobiaceae	LEfSe	control	2.69494164044044	0.0261680264401119	0.204110606232873	ns
control - disease	k__Bacteria|p__Actinobacteriota|c__Coriobacteriia|o__Coriobacteriales|f__Eggerthellaceae	LEfSe	control	2.63119145240144	0.000463422372588951	0.0101387772734705	*
control - disease	k__Bacteria|p__Firmicutes_C|c__Negativicutes|o__Veillonellales|f__Dialisteraceae|g__Dialister|s__Dialister hominis	LEfSe	control	2.61491441239045	0.0194176367183531	0.168810981946477	ns
control - disease	k__Bacteria|p__Firmicutes_A|c__Clostridia_258483|o__Peptostreptococcales|f__Peptostreptococcaceae_256921|g__Terrisporobacter	LEfSe	control	2.59863989409179	0.000126064803638426	0.00364774609237639	**
control - disease	k__Bacteria|p__Proteobacteria|c__Gammaproteobacteria|o__Enterobacterales_A_737866|f__Enterobacteriaceae_A|g__Escherichia_710834|s__Escherichia marmotae	LEfSe	control	2.59010803158472	0.00225218103011753	0.0336701064002571	*
control - disease	k__Bacteria|p__Firmicutes_A|c__Clostridia_258483|o__Lachnospirales|f__Lachnospiraceae|g__Roseburia|s__Roseburia hominis	LEfSe	control	2.58453064904383	0.0132789713892726	0.127194102278879	ns
control - disease	k__Bacteria|p__Bacteroidota|c__Bacteroidia|o__Bacteroidales|f__Bacteroidaceae|g__Prevotella|s__Prevotella timonensis	LEfSe	control	2.58077078822025	0.0476921315613111	0.303391432174996	ns
control - disease	k__Bacteria|p__Firmicutes_A|c__Clostridia_258483|o__Lachnospirales|f__Lachnospiraceae|g__Blautia_A_141781|s__Blautia_A_141781 luti	LEfSe	control	2.57104443044593	2.75467767014725e-06	0.000145349757066005	***
control - disease	k__Bacteria|p__Firmicutes_A|c__Clostridia_258483|o__Lachnospirales|f__Lachnospiraceae|g__Ventrimonas|s__Ventrimonas sp003481825	LEfSe	disease	2.56987716901187	0.000729776471062191	0.0130921898908557	*
control - disease	k__Bacteria|p__Proteobacteria|c__Gammaproteobacteria|o__Enterobacterales_A_737866|f__Enterobacteriaceae_A|g__Citrobacter_A_692098|s__Citrobacter_A_692098 gillenii	LEfSe	control	2.55306601435245	0.00104514019134643	0.018203703915296	*
control - disease	k__Bacteria|p__Firmicutes_D|c__Bacilli|o__Lactobacillales|f__Streptococcaceae|g__Streptococcus|s__Streptococcus oralis_E_351036	LEfSe	control	2.51483768641423	0.00114879008337141	0.0198166289381568	*
control - disease	k__Bacteria|p__Proteobacteria|c__Gammaproteobacteria|o__Enterobacterales_A_737866|f__Aeromonadaceae|g__Aeromonas|s__Aeromonas allosaccharophila	LEfSe	control	2.50972410052529	0.0260177770473611	0.204110606232873	ns
control - disease	k__Bacteria|p__Firmicutes_A|c__Clostridia_258483|o__Lachnospirales|f__Lachnospiraceae|g__Sellimonas	LEfSe	control	2.48820164235282	0.00661670343906696	0.0754911200277398	ns
control - disease	k__Bacteria|p__Firmicutes_A|c__Clostridia_258483|o__Lachnospirales|f__Lachnospiraceae|g__Sellimonas|s__Sellimonas intestinalis	LEfSe	control	2.4821625674508	0.0125163050586832	0.12337500700702	ns
control - disease	k__Bacteria|p__Proteobacteria|c__Gammaproteobacteria|o__Enterobacterales_A_737866|f__Enterobacteriaceae_A|g__Klebsiella_724518|s__Raoultella planticola	LEfSe	control	2.48085057906968	0.00566642258252353	0.0660101435912157	ns
control - disease	k__Bacteria|p__Proteobacteria|c__Gammaproteobacteria|o__Enterobacterales_A_737866|f__Enterobacteriaceae_A|g__Escherichia_710834|s__Escherichia coli	LEfSe	control	2.44596998988642	9.64155119056054e-12	2.81041444733641e-09	***
control - disease	k__Bacteria|p__Firmicutes_A|c__Clostridia_258483|o__Lachnospirales|f__Lachnospiraceae|g__Dorea_A|s__Dorea_A formicigenerans	LEfSe	control	2.44587901556078	0.0362269006265216	0.253740927379435	ns
control - disease	k__Bacteria|p__Firmicutes_D|c__Bacilli|o__Lactobacillales|f__Streptococcaceae|g__Streptococcus|s__Streptococcus gordonii	LEfSe	control	2.3823801372137	1.66882867558103e-06	9.35587076247616e-05	***
control - disease	k__Bacteria|p__Firmicutes_A|c__Clostridia_258483|o__Lachnospirales|f__Lachnospiraceae|g__Ventrimonas	LEfSe	disease	2.38031488159201	0.0035161344689199	0.04815595684555	*
control - disease	k__Bacteria|p__Firmicutes_A|c__Clostridia_258483|o__Lachnospirales|f__Lachnospiraceae|g__Massilistercora	LEfSe	control	2.37774474120721	0.011222433537953	0.115707159580963	ns
control - disease	k__Bacteria|p__Firmicutes_A|c__Clostridia_258483|o__Lachnospirales|f__Lachnospiraceae|g__Massilistercora|s__Massilistercora timonensis	LEfSe	control	2.37774474120721	0.011222433537953	0.115707159580963	ns
control - disease	k__Bacteria|p__Firmicutes_A|c__Clostridia_258483|o__Lachnospirales|f__Lachnospiraceae|g__Enterocloster|s__Enterocloster bolteae	LEfSe	control	2.35871451018705	7.36540567797214e-05	0.00220225629771367	**
control - disease	k__Bacteria|p__Firmicutes_A|c__Clostridia_258483|o__Oscillospirales|f__Oscillospiraceae_88309|g__Vescimonas|s__Vescimonas coprocola	LEfSe	control	2.35043201881895	1.77184526448542e-05	0.000691019653149315	***
control - disease	k__Bacteria|p__Firmicutes_A|c__Clostridia_258483|o__Lachnospirales|f__Lachnospiraceae|g__Lachnoclostridium_B	LEfSe	control	2.34221101097582	0.00373091530688406	0.0503252786507519	ns
control - disease	k__Bacteria|p__Firmicutes_A|c__Clostridia_258483|o__Clostridiales|f__Clostridiaceae_222000|g__Clostridium_P	LEfSe	control	2.29347675529356	0.0290281020718762	0.221020966493975	ns
control - disease	k__Bacteria|p__Firmicutes_D|c__Bacilli|o__Bacillales_B_306089|f__Bacillaceae_H_294103|g__Bacillus_P_294101	LEfSe	control	2.29068833957767	1.46892158633075e-08	2.19603777156447e-06	***
control - disease	k__Bacteria|p__Firmicutes_A|c__Clostridia_258483|o__Lachnospirales|f__Lachnospiraceae|g__Anaerobutyricum	LEfSe	control	2.28828107565062	0.0211008743960552	0.180261755554872	ns
control - disease	k__Bacteria|p__Firmicutes_A|c__Clostridia_258483|o__Lachnospirales|f__Lachnospiraceae|g__Anaerobutyricum|s__Anaerobutyricum soehngenii	LEfSe	control	2.28828107565062	0.0211008743960552	0.180261755554872	ns
control - disease	k__Bacteria|p__Fusobacteriota|c__Fusobacteriia|o__Fusobacteriales_993521|f__Fusobacteriaceae_993521|g__Fusobacterium_C	LEfSe	control	2.28428371989766	0.0454223663748585	0.303391432174996	ns
control - disease	k__Bacteria|p__Proteobacteria|c__Gammaproteobacteria|o__Enterobacterales_A_737866|f__Enterobacteriaceae_A|g__Klebsiella_724518|s__Klebsiella spallanzanii	LEfSe	control	2.26474375190007	0.0471575651908239	0.303391432174996	ns
control - disease	k__Bacteria|p__Firmicutes_A|c__Clostridia_258483|o__Lachnospirales|f__Lachnospiraceae|g__Lachnoclostridium_B|s__Lachnoclostridium_B sp000765215	LEfSe	control	2.2604580591915	0.000557794899771728	0.010556762908787	*
control - disease	k__Bacteria|p__Firmicutes_D|c__Bacilli|o__Bacillales_B_306089|f__Bacillaceae_H_294103|g__Bacillus_P_294101|s__Bacillus_P_294101 subtilis_291727	LEfSe	control	2.26003032155859	1.52290031990968e-09	3.41510396739745e-07	***
control - disease	k__Bacteria|p__Firmicutes_C|c__Negativicutes|o__Veillonellales|f__Dialisteraceae|g__Allisonella|s__Allisonella pneumosintes	LEfSe	control	2.25401540461988	0.0235545954823284	0.193839194015125	ns
control - disease	k__Bacteria|p__Proteobacteria|c__Gammaproteobacteria|o__Enterobacterales_A_737866|f__Enterobacteriaceae_A|g__Escherichia_710834|s__Shigella sonnei	LEfSe	control	2.24566200504043	0.00360962730381642	0.0490581165382322	*
control - disease	k__Bacteria|p__Firmicutes_D|c__Bacilli|o__Bacillales_B_306089|f__Bacillaceae_H_294103	LEfSe	control	2.24112911964981	1.08334373077464e-05	0.000451981082095281	***
control - disease	k__Bacteria|p__Firmicutes_D|c__Bacilli|o__Bacillales_B_306089	LEfSe	control	2.23181918366951	0.000206852266957481	0.00494790622562295	**
control - disease	k__Bacteria|p__Actinobacteriota|c__Actinomycetia|o__Actinomycetales|f__Bifidobacteriaceae|g__Bifidobacterium_388775|s__Bifidobacterium ramosum	LEfSe	control	2.22447092693084	0.0492596496909803	0.303391432174996	ns
control - disease	k__Bacteria|p__Firmicutes_A|c__Clostridia_258483|o__Lachnospirales|f__Lachnospiraceae|g__Coprococcus_A_187866	LEfSe	control	2.19871358703719	0.00324516144293426	0.0458410994379847	*
control - disease	k__Bacteria|p__Proteobacteria|c__Gammaproteobacteria|o__Enterobacterales_A_737866|f__Enterobacteriaceae_A|g__Salmonella_692099	LEfSe	control	2.19575604852135	1.95463265136342e-06	0.000106260938683211	***
control - disease	k__Bacteria|p__Patescibacteria	LEfSe	disease	2.19485930812108	2.51039058145132e-14	1.50121356770789e-11	***
control - disease	k__Bacteria|p__Patescibacteria|c__Saccharimonadia	LEfSe	disease	2.19485930812108	2.51039058145132e-14	1.50121356770789e-11	***
control - disease	k__Bacteria|p__Patescibacteria|c__Saccharimonadia|o__Saccharimonadales	LEfSe	disease	2.19485930812108	2.51039058145132e-14	1.50121356770789e-11	***
control - disease	k__Bacteria|p__Firmicutes_A|c__Clostridia_258483|o__Oscillospirales|f__Acutalibacteraceae|g__Clostridium_A	LEfSe	control	2.16938941516453	0.0257616506814434	0.204110606232873	ns
control - disease	k__Bacteria|p__Firmicutes_A|c__Clostridia_258483|o__Oscillospirales|f__Acutalibacteraceae|g__Clostridium_A|s__Clostridium_A leptum	LEfSe	control	2.16938941516453	0.0257616506814434	0.204110606232873	ns
control - disease	k__Bacteria|p__Proteobacteria|c__Gammaproteobacteria|o__Pseudomonadales_641030	LEfSe	control	2.13615620493744	9.27503390717922e-07	6.39977339595366e-05	***
control - disease	k__Bacteria|p__Proteobacteria|c__Gammaproteobacteria|o__Pseudomonadales_641030|f__Halomonadaceae_641030	LEfSe	control	2.13615620493744	9.27503390717922e-07	6.39977339595366e-05	***
control - disease	k__Bacteria|p__Proteobacteria|c__Gammaproteobacteria|o__Pseudomonadales_641030|f__Halomonadaceae_641030|g__Halomonas_C_640989	LEfSe	control	2.13615620493744	9.27503390717922e-07	6.39977339595366e-05	***
control - disease	k__Bacteria|p__Proteobacteria|c__Gammaproteobacteria|o__Pseudomonadales_641030|f__Halomonadaceae_641030|g__Halomonas_C_640989|s__Halomonas_C_640989 stevensii	LEfSe	control	2.13615620493744	9.27503390717922e-07	6.39977339595366e-05	***
control - disease	k__Bacteria|p__Firmicutes_A|c__Clostridia_258483|o__Oscillospirales|f__Oscillospiraceae_88309|g__Intestinimonas	LEfSe	control	2.06764335269357	0.0216960074748996	0.183597346273443	ns
control - disease	k__Bacteria|p__Patescibacteria|c__Saccharimonadia|o__Saccharimonadales|f__Nanosynbacteraceae	LEfSe	disease	2.04554595848495	3.90162495509311e-12	1.39990303388741e-09	***
control - disease	k__Bacteria|p__Patescibacteria|c__Saccharimonadia|o__Saccharimonadales|f__Nanosynbacteraceae|g__Nanosynbacter	LEfSe	disease	2.04554595848495	3.90162495509311e-12	1.39990303388741e-09	***
control - disease	k__Bacteria|p__Firmicutes_A|c__Clostridia_258483|o__Peptostreptococcales|f__Anaerovoracaceae	LEfSe	control	2.04506357705965	0.0459189031392546	0.303391432174996	ns
control - disease	k__Bacteria|p__Firmicutes_A|c__Clostridia_258483|o__Lachnospirales|f__Lachnospiraceae|g__Oliverpabstia	LEfSe	control	2.02953492247168	0.0317949453996652	0.234733053691355	ns
control - disease	k__Bacteria|p__Actinobacteriota|c__Actinomycetia|o__Actinomycetales|f__Actinomycetaceae|g__Pauljensenia|s__Pauljensenia sp000308055	LEfSe	control	2.01860856104726	0.00236119690298287	0.0350081590409196	*
control - disease	k__Bacteria|p__Firmicutes_A|c__Clostridia_258483|o__Lachnospirales|f__Lachnospiraceae|g__Ruminococcus_B|s__Ruminococcus_B gnavus	LEfSe	control	2.00735509725527	0.000181928124900888	0.00445788996817273	**
control - disease	k__Bacteria|p__Proteobacteria|c__Gammaproteobacteria|o__Enterobacterales_A_737866|f__Enterobacteriaceae_A|g__Escherichia_710834|s__Escherichia fergusonii	LEfSe	control	1.99514115885453	1.9223660879386e-05	0.000718484325367051	***
control - disease	k__Bacteria|p__Actinobacteriota|c__Actinomycetia|o__Actinomycetales|f__Actinomycetaceae|g__Pauljensenia	LEfSe	control	1.98959032037092	2.34244679300736e-07	2.33463863703067e-05	***
control - disease	k__Bacteria|p__Firmicutes_A|c__Clostridia_258483|o__Lachnospirales|f__Anaerotignaceae	LEfSe	disease	1.97444205511915	0.0125975851962147	0.123497638480924	ns
control - disease	k__Bacteria|p__Firmicutes_D|c__Bacilli|o__Erysipelotrichales|f__Erysipelotrichaceae|g__Faecalicoccus	LEfSe	control	1.97432578183837	0.00304467349110654	0.0433503511352788	*
control - disease	k__Bacteria|p__Firmicutes_D|c__Bacilli|o__Erysipelotrichales|f__Erysipelotrichaceae|g__Faecalicoccus|s__Faecalicoccus pleomorphus	LEfSe	control	1.97432578183837	0.00304467349110654	0.0433503511352788	*
control - disease	k__Bacteria|p__Actinobacteriota|c__Actinomycetia|o__Actinomycetales|f__Actinomycetaceae	LEfSe	control	1.96684851473171	1.09531499777294e-06	7.2777596518691e-05	***
control - disease	k__Bacteria|p__Firmicutes_A|c__Clostridia_258483|o__Lachnospirales|f__Lachnospiraceae|g__COE1	LEfSe	control	1.96644743268603	0.0034763550604988	0.04815595684555	*
control - disease	k__Bacteria|p__Proteobacteria|c__Gammaproteobacteria|o__Enterobacterales_A_737866|f__Enterobacteriaceae_A|g__Enterobacter_B_683299	LEfSe	control	1.95121788396959	0.000181928124900888	0.00445788996817273	**
control - disease	k__Bacteria|p__Proteobacteria|c__Gammaproteobacteria|o__Enterobacterales_A_737866|f__Enterobacteriaceae_A|g__Enterobacter_B_683299|s__Enterobacter_B_683299 mori_683152	LEfSe	control	1.95121788396959	0.000181928124900888	0.00445788996817273	**
control - disease	k__Bacteria|p__Firmicutes_D|c__Bacilli|o__Erysipelotrichales|f__Erysipelotrichaceae|g__NSJ-61	LEfSe	control	1.93369375032228	0.00131390118505462	0.0218253585739629	*
control - disease	k__Bacteria|p__Firmicutes_D|c__Bacilli|o__Erysipelotrichales|f__Erysipelotrichaceae|g__NSJ-61|s__NSJ-61 sp003433845	LEfSe	control	1.93369375032228	0.00131390118505462	0.0218253585739629	*
control - disease	k__Bacteria|p__Firmicutes_A|c__Clostridia_258483|o__Lachnospirales|f__Lachnospiraceae|g__Clostridium_AP	LEfSe	control	1.91604461317676	0.00625703940467116	0.0724201851095487	ns
control - disease	k__Bacteria|p__Proteobacteria|c__Gammaproteobacteria|o__Enterobacterales_A_737866|f__Enterobacteriaceae_A|g__Klebsiella_724518|s__Klebsiella variicola	LEfSe	control	1.91403819630248	0.0134000475644973	0.127194102278879	ns
control - disease	k__Bacteria|p__Firmicutes_A|c__Clostridia_258483|o__Lachnospirales|f__Lachnospiraceae|g__Merdisoma	LEfSe	control	1.89215969687525	0.0431314646637385	0.295335296208957	ns
control - disease	k__Bacteria|p__Bacteroidota|c__Bacteroidia|o__Bacteroidales|f__Tannerellaceae|g__Parabacteroides_B_862066|s__Parabacteroides_B_862066 acidifaciens	LEfSe	control	1.86238378966648	0.0101130709307129	0.107993150295827	ns
control - disease	k__Bacteria|p__Cyanobacteria	LEfSe	control	1.85921479879045	0.0114379196577858	0.116588794693566	ns
control - disease	k__Bacteria|p__Firmicutes_A|c__Clostridia_258483|o__Lachnospirales|f__Lachnospiraceae|g__Coprococcus_A_187866|s__Coprococcus_A_187866 catus	LEfSe	control	1.85414409891385	0.00800532236472813	0.0870396868019532	ns
control - disease	k__Bacteria|p__Cyanobacteria|c__Vampirovibrionia	LEfSe	control	1.85341499988334	0.00510923561054045	0.060701779372911	ns
control - disease	k__Bacteria|p__Cyanobacteria|c__Vampirovibrionia|o__Gastranaerophilales	LEfSe	control	1.85341499988334	0.00510923561054045	0.060701779372911	ns
control - disease	k__Bacteria|p__Cyanobacteria|c__Vampirovibrionia|o__Gastranaerophilales|f__Gastranaerophilaceae	LEfSe	control	1.85341499988334	0.00510923561054045	0.060701779372911	ns
control - disease	k__Bacteria|p__Bacteroidota|c__Bacteroidia|o__Bacteroidales|f__Bacteroidaceae|g__OM05-12	LEfSe	control	1.85067568950827	0.00510923561054045	0.060701779372911	ns
control - disease	k__Bacteria|p__Bacteroidota|c__Bacteroidia|o__Bacteroidales|f__Bacteroidaceae|g__OM05-12|s__OM05-12 sp003438995	LEfSe	control	1.85067568950827	0.00510923561054045	0.060701779372911	ns
control - disease	k__Bacteria|p__Synergistota|c__Synergistia|o__Synergistales|f__Synergistaceae|g__Cloacibacillus	LEfSe	control	1.84302060948663	0.000576679356221365	0.010556762908787	*
control - disease	k__Bacteria|p__Synergistota|c__Synergistia|o__Synergistales|f__Synergistaceae	LEfSe	control	1.84179459665826	0.00174858885769499	0.0275172667605685	*
control - disease	k__Bacteria|p__Firmicutes_A|c__Clostridia_258483|o__Lachnospirales|f__Lachnospiraceae|g__G11	LEfSe	control	1.8276161890886	0.00666676230720975	0.0754911200277398	ns
control - disease	k__Bacteria|p__Firmicutes_A|c__Clostridia_258483|o__Oscillospirales|f__Oscillospiraceae_88309|g__Intestinimonas|s__Intestinimonas butyriciproducens	LEfSe	control	1.82503226432468	0.00735474646245543	0.0806836013199876	ns
control - disease	k__Bacteria|p__Firmicutes_A|c__Clostridia_258483|o__Eubacteriales_258471|f__Eubacteriaceae_258449|g__Eubacterium_O_258270	LEfSe	control	1.82455239691792	7.06373080266278e-05	0.00218488501034087	**
control - disease	k__Bacteria|p__Firmicutes_A|c__Clostridia_258483|o__Oscillospirales|f__Acutalibacteraceae|g__UBA5905	LEfSe	control	1.8049097519424	0.0116533613390663	0.117450169900477	ns
control - disease	k__Bacteria|p__Firmicutes_A|c__Clostridia_258483|o__Eubacteriales_258471	LEfSe	control	1.80210868075656	0.000891479507176396	0.0158347944145986	*
control - disease	k__Bacteria|p__Proteobacteria|c__Gammaproteobacteria|o__Burkholderiales_597441|f__Neisseriaceae_563222|g__Neisseria_563205	LEfSe	control	1.79795218716706	0.0214712490906729	0.182556497007902	ns
control - disease	k__Bacteria|p__Proteobacteria|c__Gammaproteobacteria|o__Burkholderiales_597441	LEfSe	control	1.79575939435076	0.044802770324384	0.303391432174996	ns
control - disease	k__Bacteria|p__Firmicutes_A|c__Clostridia_258483|o__Lachnospirales|f__Lachnospiraceae|g__Fusicatenibacter	LEfSe	control	1.78271232331815	0.014434532692587	0.135578804452885	ns
control - disease	k__Bacteria|p__Firmicutes_A|c__Clostridia_258483|o__Lachnospirales|f__Lachnospiraceae|g__Fusicatenibacter|s__Fusicatenibacter saccharivorans	LEfSe	control	1.78271232331815	0.014434532692587	0.135578804452885	ns
control - disease	k__Bacteria|p__Firmicutes_A|c__Clostridia_258483|o__Lachnospirales|f__Lachnospiraceae|g__Blautia_A_141781|s__Blautia_A_141781 wexlerae	LEfSe	control	1.78193198611501	1.24796154816873e-08	2.03531183401337e-06	***
control - disease	k__Bacteria|p__Firmicutes_A|c__Clostridia_258483|o__Eubacteriales_258471|f__Eubacteriaceae_258449	LEfSe	control	1.78011716568144	0.00157110274926164	0.0258583333227099	*
control - disease	k__Bacteria|p__Firmicutes_A|c__Clostridia_258483|o__Oscillospirales|f__Acutalibacteraceae|g__CAG-217|s__CAG-217 sp000436335	LEfSe	control	1.77650457697669	0.00116745028182715	0.0199467219580752	*
control - disease	k__Bacteria|p__Actinobacteriota|c__Coriobacteriia|o__Coriobacteriales|f__Eggerthellaceae|g__Eggerthella	LEfSe	control	1.77580824350027	0.00409807827678535	0.054865316630992	ns
control - disease	k__Bacteria|p__Actinobacteriota|c__Coriobacteriia|o__Coriobacteriales|f__Eggerthellaceae|g__Eggerthella|s__Eggerthella lenta	LEfSe	control	1.77301753698271	0.00177954709170855	0.0277609346306533	*
control - disease	k__Bacteria|p__Firmicutes_A|c__Clostridia_258483|o__Lachnospirales|f__Lachnospiraceae|g__CAG-603	LEfSe	control	1.75474589060052	0.000553968582688439	0.010556762908787	*
control - disease	k__Bacteria|p__Firmicutes_C|c__Negativicutes|o__Veillonellales|f__Megasphaeraceae|g__Anaeroglobus|s__Anaeroglobus micronuciformis	LEfSe	control	1.73232542857167	0.00125611157424615	0.0212590958886565	*
control - disease	k__Bacteria|p__Proteobacteria|c__Gammaproteobacteria|o__Burkholderiales_597441|f__Neisseriaceae_563222|g__Neisseria_563205|s__Neisseria subflava	LEfSe	control	1.71748711279035	0.0194781902245935	0.168810981946477	ns
control - disease	k__Bacteria|p__Synergistota|c__Synergistia|o__Synergistales|f__Synergistaceae|g__Cloacibacillus|s__Cloacibacillus evryensis	LEfSe	control	1.69351741008043	0.000553968582688439	0.010556762908787	*
control - disease	k__Bacteria|p__Proteobacteria|c__Gammaproteobacteria|o__Enterobacterales_A_737866|f__Enterobacteriaceae_A|g__Kluyvera_724999	LEfSe	control	1.69300599065676	0.000412809354933648	0.0091429627500119	**
control - disease	k__Bacteria|p__Proteobacteria|c__Gammaproteobacteria|o__Enterobacterales_A_737866|f__Enterobacteriaceae_A|g__Kluyvera_724999|s__Kluyvera georgiana	LEfSe	control	1.69300599065676	0.000412809354933648	0.0091429627500119	**
control - disease	k__Bacteria|p__Firmicutes_A|c__Clostridia_258483|o__Oscillospirales|f__Acutalibacteraceae|g__UBA1417	LEfSe	control	1.69225409310001	0.00714450579463707	0.079610207425956	ns
control - disease	k__Bacteria|p__Firmicutes_A|c__Clostridia_258483|o__Oscillospirales|f__Acutalibacteraceae|g__UBA1417|s__UBA1417 sp003531055	LEfSe	control	1.69225409310001	0.00714450579463707	0.079610207425956	ns
control - disease	k__Bacteria|p__Firmicutes_D|c__Bacilli|o__Lactobacillales|f__Lactobacillaceae|g__Lacticaseibacillus|s__Lacticaseibacillus rhamnosus	LEfSe	control	1.69058759184136	0.0492596496909803	0.303391432174996	ns
control - disease	k__Bacteria|p__Proteobacteria|c__Gammaproteobacteria|o__Burkholderiales_592524	LEfSe	control	1.68912371837329	0.0283213791155651	0.219002388505706	ns
control - disease	k__Bacteria|p__Verrucomicrobiota|c__Lentisphaeria|o__Victivallales|f__Victivallaceae|g__Victivallis|s__Victivallis vadensis	LEfSe	control	1.68190011282675	0.0133994728972153	0.127194102278879	ns
control - disease	k__Bacteria|p__Actinobacteriota|c__Actinomycetia|o__Actinomycetales|f__Actinomycetaceae|g__Pauljensenia|s__Schaalia odontolytica	LEfSe	control	1.65138233616742	1.36332682591456e-05	0.000555865528566073	***
control - disease	k__Bacteria|p__Actinobacteriota|c__Actinomycetia|o__Actinomycetales|f__Bifidobacteriaceae|g__Bifidobacterium_388775|s__Bifidobacterium olomucense	LEfSe	control	1.64389250938284	5.93798748751481e-05	0.00186890343028098	**
control - disease	k__Bacteria|p__Firmicutes_A|c__Clostridia_258483|o__Peptostreptococcales|f__Anaerovoracaceae|g__Copromorpha|s__Copromorpha sp900066305	LEfSe	control	1.62986994234537	0.0493814371210138	0.303391432174996	ns
control - disease	k__Bacteria|p__Firmicutes_D|c__Bacilli|o__Staphylococcales|f__Gemellaceae|g__Gemella|s__Gemella parahaemolysans	LEfSe	control	1.62508774750677	1.89788407261299e-07	2.00282589780453e-05	***
control - disease	k__Bacteria|p__Proteobacteria|c__Alphaproteobacteria|o__Rhizobiales_A_501396	LEfSe	control	1.61534694737776	0.000560476322075885	0.010556762908787	*
control - disease	k__Bacteria|p__Proteobacteria|c__Alphaproteobacteria|o__Rhizobiales_A_501396|f__Rhizobiaceae_A_499470	LEfSe	control	1.61534694737776	0.000560476322075885	0.010556762908787	*
control - disease	k__Bacteria|p__Proteobacteria|c__Gammaproteobacteria|o__Enterobacterales_A_737866|f__Enterobacteriaceae_A|g__Klebsiella_724518|s__Klebsiella granulomatis	LEfSe	control	1.60729458251951	1.92216158287663e-05	0.000718484325367051	***
control - disease	k__Bacteria|p__Actinobacteriota|c__Coriobacteriia|o__Coriobacteriales|f__Atopobiaceae|g__Thermophilibacter	LEfSe	control	1.60668292232552	0.0298403445238305	0.22398986642574	ns
control - disease	k__Bacteria|p__Actinobacteriota|c__Coriobacteriia|o__Coriobacteriales|f__Atopobiaceae|g__Thermophilibacter|s__Thermophilibacter avicola	LEfSe	control	1.60668292232552	0.0298403445238305	0.22398986642574	ns
control - disease	k__Bacteria|p__Firmicutes_A|c__Clostridia_258483|o__Peptostreptococcales|f__Anaerovoracaceae|g__Copromorpha	LEfSe	control	1.60416401401668	0.0490688807499157	0.303391432174996	ns
control - disease	k__Bacteria|p__Proteobacteria|c__Alphaproteobacteria|o__Rhizobiales_A_501396|f__Rhizobiaceae_A_499470|g__Brucella_498859	LEfSe	control	1.59930568415257	0.000560611653220996	0.010556762908787	*
control - disease	k__Bacteria|p__Proteobacteria|c__Alphaproteobacteria|o__Rhizobiales_A_501396|f__Rhizobiaceae_A_499470|g__Brucella_498859|s__Brucella melitensis	LEfSe	control	1.59930568415257	0.000560611653220996	0.010556762908787	*
control - disease	k__Bacteria|p__Firmicutes_A|c__Clostridia_258483|o__Lachnospirales|f__Lachnospiraceae|g__Mediterraneibacter_A_155507|s__Mediterraneibacter_A_155507 cottocaccae	LEfSe	control	1.57723928026656	0.00268438835194779	0.0393183660658557	*
control - disease	k__Bacteria|p__Firmicutes_A|c__Clostridia_258483|o__Lachnospirales|f__Anaerotignaceae|g__Anaerotignum_189163	LEfSe	control	1.57285016513126	0.00271765740923418	0.0393183660658557	*
control - disease	k__Bacteria|p__Firmicutes_A|c__Clostridia_258483|o__Lachnospirales|f__Anaerotignaceae|g__Anaerotignum_189163|s__Anaerotignum aminivorans	LEfSe	control	1.57285016513126	0.00271765740923418	0.0393183660658557	*
control - disease	k__Bacteria|p__Firmicutes_A|c__Clostridia_258483|o__Oscillospirales|f__Ruminococcaceae|g__Massilioclostridium	LEfSe	control	1.5107931809703	0.00196606452705385	0.030146322748159	*
control - disease	k__Bacteria|p__Firmicutes_A|c__Clostridia_258483|o__Lachnospirales|f__Lachnospiraceae|g__Catenibacillus	LEfSe	control	1.49165612168158	0.0291984219950234	0.221020966493975	ns
control - disease	k__Bacteria|p__Firmicutes_A|c__Clostridia_258483|o__Lachnospirales|f__Lachnospiraceae|g__Catenibacillus|s__Catenibacillus scindens	LEfSe	control	1.49165612168158	0.0291984219950234	0.221020966493975	ns
control - disease	k__Bacteria|p__Synergistota|c__Synergistia|o__Synergistales|f__Synergistaceae|g__Cloacibacillus|s__Cloacibacillus porcorum	LEfSe	control	1.4836671770028	0.0343018280543924	0.248134998103145	ns
control - disease	k__Bacteria|p__Firmicutes_A|c__Clostridia_258483|o__Lachnospirales|f__Lachnospiraceae|g__Scatomonas	LEfSe	control	1.48155658539442	0.000171930231042337	0.00445788996817273	**
control - disease	k__Bacteria|p__Firmicutes_A|c__Clostridia_258483|o__Lachnospirales|f__Lachnospiraceae|g__Scatomonas|s__Scatomonas sp003481995	LEfSe	control	1.48155658539442	0.000171930231042337	0.00445788996817273	**
control - disease	k__Bacteria|p__Firmicutes_A|c__Clostridia_258483|o__Oscillospirales|f__Acutalibacteraceae|g__Hydrogeniiclostridium	LEfSe	control	1.416580470447	0.00449584899337109	0.0584460369138242	ns
control - disease	k__Bacteria|p__Bacteroidota|c__Bacteroidia|o__Bacteroidales|f__Bacteroidaceae|g__Bacteroides_H|s__Bacteroides_H acidifaciens	LEfSe	control	1.41130997108231	0.00669068455095353	0.0754911200277398	ns
control - disease	k__Bacteria|p__Patescibacteria|c__Saccharimonadia|o__Saccharimonadales|f__Nanoperiomorbaceae	LEfSe	control	1.41119282049544	0.000559008477078809	0.010556762908787	*
control - disease	k__Bacteria|p__Patescibacteria|c__Saccharimonadia|o__Saccharimonadales|f__Nanoperiomorbaceae|g__Nanoperiomorbus	LEfSe	control	1.41119282049544	0.000559008477078809	0.010556762908787	*
control - disease	k__Bacteria|p__Firmicutes_D|c__Bacilli|o__Lactobacillales|f__Lactobacillaceae|g__Limosilactobacillus|s__Limosilactobacillus frumenti	LEfSe	control	1.39344299982792	0.0319751353742831	0.235095872383049	ns
control - disease	k__Bacteria|p__Proteobacteria|c__Gammaproteobacteria|o__Enterobacterales_A_737866|f__Enterobacteriaceae_A|g__Enterobacter_B_713587|s__Enterobacter_B_713587 hormaechei_712707	LEfSe	control	1.39339923568202	0.0156674868696017	0.142677520020637	ns
control - disease	k__Bacteria|p__Proteobacteria|c__Gammaproteobacteria|o__Burkholderiales_592522	LEfSe	control	1.38375568823314	0.0261302864095865	0.204110606232873	ns
control - disease	k__Bacteria|p__Proteobacteria|c__Gammaproteobacteria|o__Burkholderiales_592522|f__Burkholderiaceae_A_592522	LEfSe	control	1.38375568823314	0.0261302864095865	0.204110606232873	ns
control - disease	k__Bacteria|p__Actinobacteriota|c__Coriobacteriia|o__Coriobacteriales|f__Atopobiaceae|g__Lancefieldella|s__Lancefieldella parvula	LEfSe	control	1.38372078277633	0.0463090321732146	0.303391432174996	ns
control - disease	k__Bacteria|p__Firmicutes_D|c__Bacilli|o__Bacillales_A	LEfSe	control	1.3811613727442	5.81868760202799e-05	0.00186405813536397	**
control - disease	k__Bacteria|p__Firmicutes_D|c__Bacilli|o__Bacillales_A|f__Planococcaceae	LEfSe	control	1.3811613727442	5.81868760202799e-05	0.00186405813536397	**
control - disease	k__Bacteria|p__Firmicutes_D|c__Bacilli|o__Bacillales_A|f__Planococcaceae|g__Lysinibacillus_304693	LEfSe	control	1.3811613727442	5.81868760202799e-05	0.00186405813536397	**
control - disease	k__Bacteria|p__Firmicutes_A|c__Clostridia_258483|o__Oscillospirales|f__Acutalibacteraceae|g__Hydrogeniiclostridium|s__Hydrogeniiclostridium mannosilyticum	LEfSe	control	1.3781079944056	0.0113795547388112	0.116588794693566	ns
control - disease	k__Bacteria|p__Firmicutes_D|c__Bacilli|o__Bacillales_B_306089|f__Bacillaceae_H_294103|g__Bacillus_P_294101|s__Bacillus_P_294101 spizizenii_291092	LEfSe	control	1.37677379991563	0.0492596496909803	0.303391432174996	ns
control - disease	k__Bacteria|p__Actinobacteriota|c__Actinomycetia|o__Mycobacteriales|f__Mycobacteriaceae|g__Dietzia	LEfSe	control	1.3742425301175	0.000387965105136681	0.00892319741814366	**
control - disease	k__Bacteria|p__Actinobacteriota|c__Actinomycetia|o__Mycobacteriales|f__Mycobacteriaceae|g__Dietzia|s__Dietzia natronolimnaea_A_373033	LEfSe	control	1.3742425301175	0.000387965105136681	0.00892319741814366	**
control - disease	k__Bacteria|p__Firmicutes_A|c__Clostridia_258483|o__Christensenellales|f__Christensenellaceae	LEfSe	control	1.35134961247357	0.000261649465451518	0.00617630448710557	**
control - disease	k__Bacteria|p__Firmicutes_A|c__Clostridia_258483|o__Lachnospirales|f__Lachnospiraceae|g__Muricomes_149725	LEfSe	control	1.34598996312069	8.87704718279101e-05	0.00261072502392247	**
control - disease	k__Bacteria|p__Proteobacteria|c__Gammaproteobacteria|o__Enterobacterales_A_737866|f__Enterobacteriaceae_A|g__Kluyvera_724519	LEfSe	control	1.32365146896555	0.00510923561054045	0.060701779372911	ns
control - disease	k__Bacteria|p__Proteobacteria|c__Gammaproteobacteria|o__Enterobacterales_A_737866|f__Enterobacteriaceae_A|g__Kluyvera_724519|s__Kluyvera cryocrescens	LEfSe	control	1.32365146896555	0.00510923561054045	0.060701779372911	ns
control - disease	k__Bacteria|p__Proteobacteria|c__Gammaproteobacteria|o__Enterobacterales_A_737866|f__Enterobacteriaceae_A|g__Citrobacter_A_692098|s__Citrobacter_A_692098 freundii	LEfSe	control	1.31804885747037	0.0307939884219943	0.229229938709783	ns
control - disease	k__Bacteria|p__Firmicutes_A|c__Clostridia_258483|o__Oscillospirales|f__Ruminococcaceae|g__Bittarella	LEfSe	control	1.31582591860817	5.74362479320352e-06	0.000251318606805052	***
control - disease	k__Bacteria|p__Firmicutes_A|c__Clostridia_258483|o__Oscillospirales|f__Ruminococcaceae|g__Bittarella|s__Bittarella massiliensis	LEfSe	control	1.31582591860817	5.74362479320352e-06	0.000251318606805052	***
control - disease	k__Bacteria|p__Proteobacteria|c__Gammaproteobacteria|o__Burkholderiales_592524|f__Burkholderiaceae_A_580492	LEfSe	control	1.31410030874151	0.000183881748965876	0.00445788996817273	**
control - disease	k__Bacteria|p__Proteobacteria|c__Gammaproteobacteria|o__Burkholderiales_592524|f__Burkholderiaceae_A_580492|g__Ralstonia	LEfSe	control	1.31410030874151	0.000183881748965876	0.00445788996817273	**
control - disease	k__Bacteria|p__Proteobacteria|c__Gammaproteobacteria|o__Burkholderiales_592524|f__Burkholderiaceae_A_580492|g__Ralstonia|s__Ralstonia pickettii_B	LEfSe	control	1.31410030874151	0.000183881748965876	0.00445788996817273	**
control - disease	k__Bacteria|p__Actinobacteriota|c__Actinomycetia|o__Mycobacteriales	LEfSe	control	1.30449315880998	0.0349463273562628	0.249773056103726	ns
control - disease	k__Bacteria|p__Patescibacteria|c__Saccharimonadia|o__Saccharimonadales|f__Saccharimonadaceae	LEfSe	control	1.30335645241044	0.000560031822834183	0.010556762908787	*
control - disease	k__Bacteria|p__Patescibacteria|c__Saccharimonadia|o__Saccharimonadales|f__Saccharimonadaceae|g__Saccharimonas	LEfSe	control	1.30335645241044	0.000560031822834183	0.010556762908787	*
control - disease	k__Bacteria|p__Patescibacteria|c__Saccharimonadia|o__Saccharimonadales|f__Saccharimonadaceae|g__Saccharimonas|s__Saccharimonas aalborgensis	LEfSe	control	1.30335645241044	0.000560031822834183	0.010556762908787	*
control - disease	k__Bacteria|p__Actinobacteriota|c__Actinomycetia|o__Mycobacteriales|f__Mycobacteriaceae	LEfSe	control	1.30063806986989	0.0349459920921224	0.249773056103726	ns
control - disease	k__Bacteria|p__Proteobacteria|c__Gammaproteobacteria|o__Enterobacterales_A_737866|f__Enterobacteriaceae_A|g__Citrobacter_A_692098|s__Citrobacter_A_692098 werkmanii	LEfSe	control	1.29827355688521	0.0492596496909803	0.303391432174996	ns
control - disease	k__Bacteria|p__Bacteroidota|c__Bacteroidia|o__Bacteroidales|f__Bacteroidaceae|g__Prevotella|s__Prevotella colorans	LEfSe	control	1.28720682930851	0.0382703278861214	0.265084819411976	ns
control - disease	k__Bacteria|p__Proteobacteria|c__Gammaproteobacteria|o__Enterobacterales_A_737866|f__Enterobacteriaceae_A|g__Buttiauxella	LEfSe	control	1.26371352145116	0.00168132034263567	0.0266928203069769	*
control - disease	k__Bacteria|p__Proteobacteria|c__Gammaproteobacteria|o__Enterobacterales_A_737866|f__Enterobacteriaceae_A|g__Buttiauxella|s__Buttiauxella agrestis	LEfSe	control	1.26371352145116	0.00168132034263567	0.0266928203069769	*
control - disease	k__Bacteria|p__Proteobacteria|c__Gammaproteobacteria|o__Pseudomonadales_650611|f__Pseudomonadaceae|g__Pseudomonas_F	LEfSe	control	1.25567108875079	0.00168061979386874	0.0266928203069769	*
control - disease	k__Bacteria|p__Proteobacteria|c__Gammaproteobacteria|o__Pseudomonadales_650611|f__Pseudomonadaceae|g__Pseudomonas_F|s__Pseudomonas_F furukawaii	LEfSe	control	1.25567108875079	0.00168061979386874	0.0266928203069769	*
control - disease	k__Bacteria|p__Proteobacteria|c__Gammaproteobacteria|o__Enterobacterales_A_737866|f__Enterobacteriaceae_A|g__Enterobacter_B_713587|s__Enterobacter_B_713587 cloacae_713536	LEfSe	control	1.25511893593454	0.0156674868696017	0.142677520020637	ns
control - disease	k__Bacteria|p__Firmicutes_A|c__Clostridia_258483|o__Lachnospirales|f__Lachnospiraceae|g__AM51-8	LEfSe	control	1.2410978614169	0.033969248004823	0.246724011824504	ns
control - disease	k__Bacteria|p__Firmicutes_A|c__Clostridia_258483|o__Lachnospirales|f__Lachnospiraceae|g__AM51-8|s__AM51-8 sp003478275	LEfSe	control	1.2410978614169	0.033969248004823	0.246724011824504	ns
control - disease	k__Bacteria|p__Firmicutes_A|c__Clostridia_258483|o__Oscillospirales|f__CAG-382|g__SFLA01|s__SFLA01 sp004553575	LEfSe	control	1.22588752908974	0.0156674868696017	0.142677520020637	ns
control - disease	k__Bacteria|p__Firmicutes_A|c__Clostridia_258483|o__Lachnospirales|f__Lachnospiraceae|g__Anaerostipes|s__Anaerostipes hominis	LEfSe	control	1.21549933133229	0.00510870132129637	0.060701779372911	ns
control - disease	k__Bacteria|p__Firmicutes_A|c__Clostridia_258483|o__Peptostreptococcales|f__Peptostreptococcaceae_256921|g__Peptostreptococcus|s__Peptostreptococcus stomatis	LEfSe	control	1.21117910146791	0.0243005503216323	0.19815994216822	ns
control - disease	k__Bacteria|p__Bacteroidota|c__Bacteroidia|o__Bacteroidales|f__Tannerellaceae|g__Parabacteroides_B_862066|s__Parabacteroides_B_862066 chongii	LEfSe	control	1.20812354729776	0.00510923561054045	0.060701779372911	ns
control - disease	k__Bacteria|p__Actinobacteriota|c__Actinomycetia|o__Actinomycetales|f__Actinomycetaceae|g__Actinomyces|s__Actinomyces graevenitzii	LEfSe	control	1.19527470148636	6.12586448912862e-07	5.23323852071273e-05	***
control - disease	k__Bacteria|p__Firmicutes_A|c__Clostridia_258483|o__Oscillospirales|f__Butyricicoccaceae|g__Butyricicoccus_A_77030|s__Butyricicoccus_A_77030 sp900604335	LEfSe	control	1.16019193302507	0.0115614540037469	0.117182194817638	ns
control - disease	k__Bacteria|p__Firmicutes_A|c__Clostridia_258483|o__Oscillospirales|f__Oscillospiraceae_88309|g__WRMH01	LEfSe	control	1.15846289520291	0.00737575842613042	0.0806836013199876	ns
control - disease	k__Bacteria|p__Bacteroidota|c__Bacteroidia|o__Bacteroidales|f__Bacteroidaceae|g__Bacteroides_H|s__Bacteroides_H faecalis	LEfSe	control	1.14363969804464	0.0492596496909803	0.303391432174996	ns
control - disease	k__Bacteria|p__Actinobacteriota|c__Actinomycetia|o__Actinomycetales|f__Actinomycetaceae|g__Actinomyces	LEfSe	control	1.12347486979371	7.25662658944593e-05	0.00220225629771367	**
control - disease	k__Bacteria|p__Firmicutes_D|c__Bacilli|o__Lactobacillales|f__Lactobacillaceae|g__Limosilactobacillus|s__Limosilactobacillus gastricus	LEfSe	control	1.11214669868683	0.0492596496909803	0.303391432174996	ns
control - disease	k__Bacteria|p__Actinobacteriota|c__Actinomycetia|o__Actinomycetales|f__Bifidobacteriaceae|g__Scardovia	LEfSe	control	1.10590288206046	0.00208647927346163	0.0317215577677132	*
control - disease	k__Bacteria|p__Firmicutes_A|c__Clostridia_258483|o__Lachnospirales|f__Lachnospiraceae|g__Anaerostipes|s__Anaerostipes caccae	LEfSe	control	1.10070656338501	0.0364911701582465	0.253740927379435	ns
control - disease	k__Bacteria|p__Firmicutes_C|c__Negativicutes|o__Veillonellales|f__Veillonellaceae|g__Veillonella_A|s__Veillonella_A parvula	LEfSe	control	1.09321571734786	0.00876181251204719	0.0941239020755249	ns
control - disease	k__Bacteria|p__Firmicutes_A|c__Clostridia_258483|o__Oscillospirales|f__Butyricicoccaceae|g__Intestinibacillus	LEfSe	control	1.0861656244279	0.0156658266532244	0.142677520020637	ns
control - disease	k__Bacteria|p__Actinobacteriota|c__Actinomycetia|o__Actinomycetales|f__Bifidobacteriaceae|g__Scardovia|s__Scardovia wiggsiae	LEfSe	control	1.07629238056126	0.00493502993030207	0.060701779372911	ns
control - disease	k__Bacteria|p__Firmicutes_A|c__Clostridia_258483|o__Lachnospirales|f__Lachnospiraceae|g__Blautia_A_141780|s__Blautia_A_141780 ornithocaccae	LEfSe	control	1.05270378862973	0.0492596496909803	0.303391432174996	ns
control - disease	k__Bacteria|p__Firmicutes_A|c__Clostridia_258483|o__Christensenellales|f__Christensenellaceae|g__Christensenella	LEfSe	control	1.04821995984185	0.0130750168961134	0.127194102278879	ns
control - disease	k__Bacteria|p__Firmicutes_A|c__Clostridia_258483|o__Oscillospirales|f__Ruminococcaceae|g__Massiliimalia_59888	LEfSe	control	1.01287714862555	0.03536363224657	0.249773056103726	ns
control - disease	k__Bacteria|p__Firmicutes_A|c__Clostridia_258483|o__Oscillospirales|f__Ruminococcaceae|g__Massiliimalia_59888|s__Massiliimalia timonensis	LEfSe	control	1.01287714862555	0.03536363224657	0.249773056103726	ns
control - disease	k__Bacteria|p__Firmicutes_A|c__Clostridia_258483|o__Oscillospirales|f__Acutalibacteraceae|g__RUG762	LEfSe	control	0.963545309131163	0.0350942327467722	0.249773056103726	ns
control - disease	k__Bacteria|p__Actinobacteriota|c__Actinomycetia|o__Actinomycetales|f__Micrococcaceae|g__Arthrobacter_G_385896	LEfSe	control	0.954493960381677	0.0260194316167689	0.204110606232873	ns
control - disease	k__Bacteria|p__Actinobacteriota|c__Actinomycetia|o__Actinomycetales|f__Micrococcaceae|g__Arthrobacter_G_385896|s__Arthrobacter russicus	LEfSe	control	0.954493960381677	0.0260194316167689	0.204110606232873	ns
control - disease	k__Bacteria|p__Actinobacteriota|c__Actinomycetia|o__Actinomycetales|f__Micrococcaceae|g__Rothia	LEfSe	control	0.933871576623424	0.00641125599346217	0.073729443924815	ns
control - disease	k__Bacteria|p__Proteobacteria|c__Alphaproteobacteria|o__Rhizobiales_A_500471|f__Rhizobiaceae_A_500471|g__Agrobacterium	LEfSe	control	0.899731395955934	0.0492596496909803	0.303391432174996	ns
control - disease	k__Bacteria|p__Proteobacteria|c__Alphaproteobacteria|o__Rhizobiales_A_500471|f__Rhizobiaceae_A_500471|g__Agrobacterium|s__Agrobacterium fabrum	LEfSe	control	0.899731395955934	0.0492596496909803	0.303391432174996	ns
control - disease	k__Bacteria|p__Firmicutes_A|c__Clostridia_258483|o__Oscillospirales|f__Ruminococcaceae|g__QAMM01|s__QAMM01 sp900552945	LEfSe	control	0.879872886300624	0.0156674868696017	0.142677520020637	ns
control - disease	k__Bacteria|p__Proteobacteria|c__Gammaproteobacteria|o__Enterobacterales_A_737866|f__Enterobacteriaceae_A|g__Pseudescherichia	LEfSe	control	0.873137953038313	0.0156658266532244	0.142677520020637	ns
control - disease	k__Bacteria|p__Firmicutes_A|c__Clostridia_258483|o__Lachnospirales|f__Lachnospiraceae|g__Lactonifactor	LEfSe	control	0.86620062043051	0.00351640487556692	0.04815595684555	*
control - disease	k__Bacteria|p__Firmicutes_A|c__Clostridia_258483|o__Lachnospirales|f__Lachnospiraceae|g__Lactonifactor|s__Lactonifactor longoviformis	LEfSe	control	0.86620062043051	0.00351640487556692	0.04815595684555	*
control - disease	k__Bacteria|p__Proteobacteria|c__Alphaproteobacteria|o__Sphingomonadales	LEfSe	control	0.836447621738803	0.013201280373047	0.127194102278879	ns
control - disease	k__Bacteria|p__Proteobacteria|c__Alphaproteobacteria|o__Sphingomonadales|f__Sphingomonadaceae	LEfSe	control	0.836447621738803	0.013201280373047	0.127194102278879	ns
control - disease	k__Bacteria|p__Firmicutes_D|c__Bacilli|o__Staphylococcales|f__Staphylococcaceae|g__Staphylococcus|s__Staphylococcus equorum	LEfSe	control	0.832487613719644	0.0492596496909803	0.303391432174996	ns
control - disease	k__Bacteria|p__Actinobacteriota|c__Actinomycetia|o__Actinomycetales|f__Micrococcaceae|g__Rothia|s__Rothia dentocariosa	LEfSe	control	0.824706082386748	0.016321230500284	0.147880239987421	ns
control - disease	k__Bacteria|p__Firmicutes_D|c__Bacilli|o__Lactobacillales|f__Streptococcaceae|g__Lactococcus_A_343306	LEfSe	control	0.814288917726294	0.00510870132129637	0.060701779372911	ns
control - disease	k__Bacteria|p__Firmicutes_D|c__Bacilli|o__Lactobacillales|f__Streptococcaceae|g__Lactococcus_A_343306|s__Lactococcus_A_343306 piscium	LEfSe	control	0.814288917726294	0.00510870132129637	0.060701779372911	ns
control - disease	k__Bacteria|p__Proteobacteria|c__Gammaproteobacteria|o__Enterobacterales_A_737866|f__Enterobacteriaceae_A|g__Klebsiella_724518|s__Klebsiella electrica	LEfSe	control	0.777110168506928	0.0492596496909803	0.303391432174996	ns
control - disease	k__Bacteria|p__Proteobacteria|c__Alphaproteobacteria|o__Rhizobiales_A_504705	LEfSe	control	0.768746568254895	0.036490009098592	0.253740927379435	ns
control - disease	k__Bacteria|p__Firmicutes_A|c__Clostridia_258483|o__Oscillospirales|f__Ruminococcaceae|g__Massilioclostridium|s__Massilioclostridium coli	LEfSe	control	0.762823821737038	0.00510923561054045	0.060701779372911	ns
control - disease	k__Bacteria|p__Firmicutes_A|c__Clostridia_258483|o__Peptostreptococcales|f__Anaerovoracaceae|g__Emergencia|s__Emergencia timonensis	LEfSe	control	0.730273492052471	0.0390530092139907	0.268433327700764	ns
control - disease	k__Bacteria|p__Firmicutes_A|c__Clostridia_258483|o__Clostridiales|f__Clostridiaceae_222000|g__Clostridium_T|s__Clostridium_T chauvoei	LEfSe	control	0.720132410537615	0.0121700295973261	0.12062449225195	ns
control - disease	k__Bacteria|p__Patescibacteria|c__Saccharimonadia|o__Saccharimonadales|f__Nanosynbacteraceae|g__Nanosynbacter|s__Nanosynbacter sp010202645	LEfSe	control	0.717830589564549	0.0260119863370624	0.204110606232873	ns
control - disease	k__Bacteria|p__Firmicutes_A|c__Clostridia_258483|o__Oscillospirales|f__Ruminococcaceae|g__Harryflintia	LEfSe	control	0.678162825249111	0.0492596496909803	0.303391432174996	ns
control - disease	k__Bacteria|p__Firmicutes_A|c__Clostridia_258483|o__Oscillospirales|f__Ruminococcaceae|g__Harryflintia|s__Harryflintia acetispora	LEfSe	control	0.678162825249111	0.0492596496909803	0.303391432174996	ns
control - disease	k__Bacteria|p__Firmicutes_A|c__Clostridia_258483|o__Lachnospirales|f__Lachnospiraceae|g__Muricomes_149725|s__Faecalicatena fissicatena	LEfSe	control	0.634995748685917	0.0386615123504746	0.266764435218275	ns
control - disease	k__Bacteria|p__Bacteroidota|c__Bacteroidia|o__Bacteroidales|f__Rikenellaceae|g__Alistipes_A_871400|s__Alistipes_A_871400 dispar	LEfSe	control	0.616399201259966	0.0492596496909803	0.303391432174996	ns
control - disease	k__Bacteria|p__Verrucomicrobiota|c__Kiritimatiellae_777934	LEfSe	control	0.503425758236154	0.0492596496909803	0.303391432174996	ns
control - disease	k__Bacteria|p__Verrucomicrobiota|c__Kiritimatiellae_777934|o__RFP12	LEfSe	control	0.503425758236154	0.0492596496909803	0.303391432174996	ns
control - disease	k__Bacteria|p__Verrucomicrobiota|c__Kiritimatiellae_777934|o__RFP12|f__UBA1067	LEfSe	control	0.503425758236154	0.0492596496909803	0.303391432174996	ns
control - disease	k__Bacteria|p__Verrucomicrobiota|c__Kiritimatiellae_777934|o__RFP12|f__UBA1067|g__Spyradenecus	LEfSe	control	0.503425758236154	0.0492596496909803	0.303391432174996	ns
control - disease	k__Bacteria|p__Verrucomicrobiota|c__Kiritimatiellae_777934|o__RFP12|f__UBA1067|g__Spyradenecus|s__Spyradenecus sp004555175	LEfSe	control	0.503425758236154	0.0492596496909803	0.303391432174996	ns
