# Supplementary material for: The gut microbiota features and the application value in predicting recurrent risks for gallstone patients who underwent laparoscopic cholecystectomy
Source: mSystems. 2025 Jul 25;10(8):e01760-24. doi: 10.1128/msystems.01760-24 (PMC12363225; doi:10.1128/msystems.01760-24)
Supplement: File S3 — LDA scores in recurrent group. [file msystems.01760-24-s0003.xls]

Comparison	Taxa	Method	Group	LDA	P.unadj	P.adj	Significance
control - non-rec - recurrent	k__Bacteria|p__Bacteroidota|c__Bacteroidia|o__Bacteroidales|f__Bacteroidaceae|g__Phocaeicola_A_858004|s__Phocaeicola_A_858004 dorei	LEfSe	recurrent	4.419991848	0.000843288	0.025876584	*
control - non-rec - recurrent	k__Bacteria|p__Proteobacteria|c__Gammaproteobacteria|o__Enterobacterales_A_737866|f__Enterobacteriaceae_A|g__Enterobacter_B_713587|s__Enterobacter_B_713587 sichuanensis	LEfSe	recurrent	4.32361574	0.000847486	0.025876584	*
control - non-rec - recurrent	k__Bacteria|p__Proteobacteria|c__Gammaproteobacteria|o__Enterobacterales_A_737866|f__Enterobacteriaceae_A|g__Klebsiella_724518|s__Klebsiella pneumoniae_718977	LEfSe	control	4.28719921	9.39E-11	4.30E-08	***
control - non-rec - recurrent	k__Bacteria|p__Fusobacteriota|c__Fusobacteriia|o__Fusobacteriales_993521|f__Fusobacteriaceae_993521|g__Fusobacterium_A|s__Fusobacterium_A necrogenes	LEfSe	control	4.137911376	0.021795895	0.266200533	ns
control - non-rec - recurrent	k__Bacteria|p__Firmicutes_A|c__Clostridia_258483|o__Lachnospirales|f__Lachnospiraceae|g__Acetatifactor|s__Acetatifactor sp900066565	LEfSe	non-rec	3.954616585	0.032501108	0.358686923	ns
control - non-rec - recurrent	k__Bacteria|p__Firmicutes_D|c__Bacilli|o__Lactobacillales|f__Streptococcaceae|g__Streptococcus|s__Streptococcus parasanguinis	LEfSe	control	3.785624249	2.60E-05	0.001831468	**
control - non-rec - recurrent	k__Bacteria|p__Firmicutes_A|c__Clostridia_258483|o__Lachnospirales|f__Lachnospiraceae|g__Mediterraneibacter_A_155507|s__Mediterraneibacter_A_155507 torques	LEfSe	control	3.757165567	0.019303571	0.252377052	ns
control - non-rec - recurrent	k__Bacteria|p__Actinobacteriota|c__Actinomycetia|o__Actinomycetales|f__Bifidobacteriaceae|g__Bifidobacterium_388775|s__Bifidobacterium longum	LEfSe	control	3.636029358	0.045869654	0.389335156	ns
control - non-rec - recurrent	k__Bacteria|p__Firmicutes_A|c__Clostridia_258483|o__Lachnospirales|f__Lachnospiraceae|g__Enterocloster|s__Enterocloster sp000431375	LEfSe	recurrent	3.605801844	0.007406135	0.130461917	ns
control - non-rec - recurrent	k__Bacteria|p__Firmicutes_C|c__Negativicutes|o__Veillonellales|f__Dialisteraceae|g__Dialister|s__Dialister invisus	LEfSe	recurrent	3.496189719	0.016758938	0.239862299	ns
control - non-rec - recurrent	k__Bacteria|p__Firmicutes_A|c__Clostridia_258483|o__Lachnospirales|f__Lachnospiraceae|g__Lachnospira|s__Lachnospira sp000437735	LEfSe	non-rec	3.477829962	0.000500095	0.017618737	*
control - non-rec - recurrent	k__Bacteria|p__Proteobacteria|c__Gammaproteobacteria|o__Enterobacterales_A_737866|f__Enterobacteriaceae_A|g__Pantoea_A_680430|s__Pantoea_A_680430 piersonii	LEfSe	control	3.463574733	0.049028794	0.389335156	ns
control - non-rec - recurrent	k__Bacteria|p__Firmicutes_A|c__Clostridia_258483|o__Lachnospirales|f__Lachnospiraceae|g__Blautia_A_141781|s__Blautia_A_141781 faecis	LEfSe	control	3.380980208	1.31E-05	0.001004949	**
control - non-rec - recurrent	k__Bacteria|p__Firmicutes_A|c__Clostridia_258483|o__Lachnospirales|f__Lachnospiraceae|g__Blautia_A_141781|s__Blautia_A_141781 luti	LEfSe	control	3.116002998	1.32E-05	0.001004949	**
control - non-rec - recurrent	k__Bacteria|p__Firmicutes_D|c__Bacilli|o__Lactobacillales|f__Streptococcaceae|g__Streptococcus|s__Streptococcus anginosus	LEfSe	control	3.108020765	0.000829237	0.025876584	*
control - non-rec - recurrent	k__Bacteria|p__Actinobacteriota|c__Actinomycetia|o__Actinomycetales|f__Bifidobacteriaceae|g__Bifidobacterium_388775|s__Bifidobacterium gallicum	LEfSe	control	3.024000679	0.001908041	0.049936151	*
control - non-rec - recurrent	k__Bacteria|p__Firmicutes_C|c__Negativicutes|o__Veillonellales|f__Dialisteraceae|g__Dialister|s__Dialister hominis	LEfSe	control	3.009735798	0.016413111	0.239698655	ns
control - non-rec - recurrent	k__Bacteria|p__Bacteroidota|c__Bacteroidia|o__Bacteroidales|f__Marinifilaceae|g__Odoribacter_865974|s__Odoribacter splanchnicus	LEfSe	control	2.994633924	3.69E-08	8.44E-06	***
control - non-rec - recurrent	k__Bacteria|p__Firmicutes_D|c__Bacilli|o__Lactobacillales|f__Lactobacillaceae|g__Limosilactobacillus|s__Limosilactobacillus mucosae	LEfSe	control	2.902688222	0.000498186	0.017618737	*
control - non-rec - recurrent	k__Bacteria|p__Proteobacteria|c__Gammaproteobacteria|o__Enterobacterales_A_737866|f__Enterobacteriaceae_A|g__Enterobacter_B_713587|s__Enterobacter_B_713587 kobei_713570	LEfSe	control	2.894082342	4.58E-07	6.99E-05	***
control - non-rec - recurrent	k__Bacteria|p__Firmicutes_A|c__Clostridia_258483|o__Lachnospirales|f__Lachnospiraceae|g__Copromonas|s__Copromonas sp900066535	LEfSe	recurrent	2.858800934	0.000225582	0.00983966	**
control - non-rec - recurrent	k__Bacteria|p__Firmicutes_D|c__Bacilli|o__Erysipelotrichales|f__Erysipelotrichaceae|g__Clostridium_AQ|s__Clostridium_AQ innocuum	LEfSe	control	2.780665054	0.000127519	0.006147782	**
control - non-rec - recurrent	k__Bacteria|p__Proteobacteria|c__Gammaproteobacteria|o__Enterobacterales_A_737866|f__Enterobacteriaceae_A|g__Escherichia_710834|s__Escherichia marmotae	LEfSe	control	2.764924384	0.004765669	0.090944843	ns
control - non-rec - recurrent	k__Bacteria|p__Actinobacteriota|c__Actinomycetia|o__Actinomycetales|f__Actinomycetaceae|g__Pauljensenia|s__Pauljensenia sp000308055	LEfSe	control	2.76149534	0.007571943	0.130866029	ns
control - non-rec - recurrent	k__Bacteria|p__Firmicutes_A|c__Clostridia_258483|o__Lachnospirales|f__Lachnospiraceae|g__Dorea_A|s__Dorea_A formicigenerans	LEfSe	control	2.747881098	0.035605455	0.370620421	ns
control - non-rec - recurrent	k__Bacteria|p__Firmicutes_A|c__Clostridia_258483|o__Oscillospirales|f__Oscillospiraceae_88309|g__Vescimonas|s__Vescimonas coprocola	LEfSe	control	2.722593849	4.66E-05	0.00284273	**
control - non-rec - recurrent	k__Bacteria|p__Firmicutes_A|c__Clostridia_258483|o__Lachnospirales|f__Lachnospiraceae|g__Roseburia|s__Roseburia hominis	LEfSe	control	2.709897221	0.034671539	0.369615568	ns
control - non-rec - recurrent	k__Bacteria|p__Firmicutes_D|c__Bacilli|o__Lactobacillales|f__Streptococcaceae|g__Streptococcus|s__Streptococcus oralis_E_351036	LEfSe	control	2.693658684	0.004069006	0.08282688	ns
control - non-rec - recurrent	k__Bacteria|p__Firmicutes_D|c__Bacilli|o__Lactobacillales|f__Lactobacillaceae|g__Limosilactobacillus|s__Limosilactobacillus fermentum	LEfSe	control	2.67463219	0.031631438	0.357708603	ns
control - non-rec - recurrent	k__Bacteria|p__Firmicutes_A|c__Clostridia_258483|o__Lachnospirales|f__Lachnospiraceae|g__Ventrimonas|s__Ventrimonas sp003481825	LEfSe	non-rec	2.617440487	0.002640156	0.062009822	ns
control - non-rec - recurrent	k__Bacteria|p__Firmicutes_C|c__Negativicutes|o__Acidaminococcales|f__Acidaminococcaceae|g__Acidaminococcus|s__Acidaminococcus intestini	LEfSe	control	2.580064936	0.003429862	0.074803668	ns
control - non-rec - recurrent	k__Bacteria|p__Bacteroidota|c__Bacteroidia|o__Bacteroidales|f__Marinifilaceae|g__Butyricimonas|s__Butyricimonas paravirosa	LEfSe	control	2.568503006	0.03744306	0.381087139	ns
control - non-rec - recurrent	k__Bacteria|p__Proteobacteria|c__Gammaproteobacteria|o__Enterobacterales_A_737866|f__Enterobacteriaceae_A|g__Citrobacter_A_692098|s__Citrobacter_A_692098 gillenii	LEfSe	control	2.563764625	0.004513943	0.087973873	ns
control - non-rec - recurrent	k__Bacteria|p__Firmicutes_A|c__Clostridia_258483|o__Lachnospirales|f__Lachnospiraceae|g__Sellimonas|s__Sellimonas intestinalis	LEfSe	control	2.510267402	0.043889588	0.389335156	ns
control - non-rec - recurrent	k__Bacteria|p__Proteobacteria|c__Gammaproteobacteria|o__Enterobacterales_A_737866|f__Enterobacteriaceae_A|g__Klebsiella_724518|s__Raoultella planticola	LEfSe	control	2.467050639	0.020706255	0.256309857	ns
control - non-rec - recurrent	k__Bacteria|p__Proteobacteria|c__Alphaproteobacteria|o__RF32|f__CAG-239|g__Scatocola|s__Scatocola faecipullorum	LEfSe	control	2.43767115	0.01555292	0.237441239	ns
control - non-rec - recurrent	k__Bacteria|p__Proteobacteria|c__Gammaproteobacteria|o__Enterobacterales_A_737866|f__Enterobacteriaceae_A|g__Escherichia_710834|s__Escherichia coli	LEfSe	control	2.431411012	8.40E-11	4.30E-08	***
control - non-rec - recurrent	k__Bacteria|p__Firmicutes_A|c__Clostridia_258483|o__Lachnospirales|f__Lachnospiraceae|g__Massilistercora|s__Massilistercora timonensis	LEfSe	control	2.401953253	0.034579392	0.369615568	ns
control - non-rec - recurrent	k__Bacteria|p__Firmicutes_A|c__Clostridia_258483|o__Lachnospirales|f__Lachnospiraceae|g__Enterocloster|s__Enterocloster bolteae	LEfSe	control	2.39047538	0.000333878	0.012743002	*
control - non-rec - recurrent	k__Bacteria|p__Firmicutes_D|c__Bacilli|o__Lactobacillales|f__Streptococcaceae|g__Streptococcus|s__Streptococcus gordonii	LEfSe	control	2.381974448	9.90E-06	0.000907054	***
control - non-rec - recurrent	k__Bacteria|p__Actinobacteriota|c__Actinomycetia|o__Actinomycetales|f__Actinomycetaceae|g__Pauljensenia|s__Schaalia odontolytica	LEfSe	control	2.354559641	5.58E-05	0.003195151	**
control - non-rec - recurrent	k__Bacteria|p__Proteobacteria|c__Gammaproteobacteria|o__Enterobacterales_A_737866|f__Enterobacteriaceae_A|g__Escherichia_710834|s__Shigella sonnei	LEfSe	control	2.344875671	0.01174267	0.185453202	ns
control - non-rec - recurrent	k__Bacteria|p__Firmicutes_D|c__Bacilli|o__Bacillales_B_306089|f__Bacillaceae_H_294103|g__Bacillus_P_294101|s__Bacillus_P_294101 subtilis_291727	LEfSe	control	2.336746257	1.18E-08	3.61E-06	***
control - non-rec - recurrent	k__Bacteria|p__Proteobacteria|c__Gammaproteobacteria|o__Enterobacterales_A_737866|f__Enterobacteriaceae_A|g__Klebsiella_724518|s__Klebsiella spallanzanii	LEfSe	control	2.333212854	0.047815049	0.389335156	ns
control - non-rec - recurrent	k__Bacteria|p__Firmicutes_A|c__Clostridia_258483|o__Lachnospirales|f__Lachnospiraceae|g__Lachnoclostridium_B|s__Lachnoclostridium_B sp000765215	LEfSe	control	2.211537713	0.002272797	0.057830067	ns
control - non-rec - recurrent	k__Bacteria|p__Actinobacteriota|c__Coriobacteriia|o__Coriobacteriales|f__Eggerthellaceae|g__Eggerthella|s__Eggerthella lenta	LEfSe	control	2.180506925	0.006865401	0.128340972	ns
control - non-rec - recurrent	k__Bacteria|p__Firmicutes_A|c__Clostridia_258483|o__Lachnospirales|f__Lachnospiraceae|g__Coprococcus_A_187866|s__Coprococcus_A_187866 catus	LEfSe	control	2.172895872	0.022919249	0.27264977	ns
control - non-rec - recurrent	k__Bacteria|p__Proteobacteria|c__Gammaproteobacteria|o__Pseudomonadales_641030|f__Halomonadaceae_641030|g__Halomonas_C_640989|s__Halomonas_C_640989 stevensii	LEfSe	control	2.15498259	5.15E-06	0.000524074	***
control - non-rec - recurrent	k__Bacteria|p__Firmicutes_A|c__Clostridia_258483|o__Clostridiales|f__Clostridiaceae_222000|g__Clostridium_T|s__Clostridium_T disporicum_203972	LEfSe	control	2.137151679	0.023899446	0.28066529	ns
control - non-rec - recurrent	k__Bacteria|p__Proteobacteria|c__Gammaproteobacteria|o__Enterobacterales_A_737866|f__Enterobacteriaceae_A|g__Klebsiella_724518|s__Klebsiella variicola	LEfSe	control	2.069722448	0.040582955	0.388475607	ns
